# Supplementary material for: High-throughput imaging-based nephrotoxicity prediction for xenobiotics with diverse chemical structures
Source: Arch Toxicol. 2015 Nov 27;90(11):2793–808. doi: 10.1007/s00204-015-1638-y (PMC5065616; doi:10.1007/s00204-015-1638-y)
Supplement: Supplementary file 2 — Supplementary material 2 (XLS 109 kb) [file 204_2015_1638_MOESM2_ESM.xls]

## Sheet: HPTC-A
Feature name (cellXpress)	Type	Marker	Training accuracy	Test accuracy	Training Sensitivity	Test Sensitivity	Training Specificity	Test Specificity	Importance in the final classifier
glcm_ent_mean:DNA:dna_region	Texture	DNA	99.3416	75.8333	99.6277	81.1667	99.0556	70.5	0
glcm_asm_mean:DNA:dna_region	Texture	DNA	99.2309	74.4167	99.3506	82.3333	99.1111	66.5	0.160428
mean_intensity:Actin:nondna_outer	Intensity	Actin	99.3113	73.6667	99.4004	74.3333	99.2222	73	0
glcm_info_corr1_std:Actin:cell_region	Texture	Actin	99.2565	73	99.3463	70	99.1667	76	0
cv_intensity:RelA:cell_region	Intensity	RelA	99.2291	72.5833	99.0693	70.1667	99.3889	75	0
glcm_idm_std:DNA:dna_region	Texture	DNA	99.0469	72.25	98.9827	73.5	99.1111	71	0
cv_intensity:Actin:cell_region	Intensity	Actin	99.105	72.1667	99.21	78.8333	99	65.5	0
glcm_corr_std:Actin:cell_region	Texture	Actin	99.4152	71.8333	99.4416	78.1667	99.3889	65.5	0
mean_intensity:Actin:nondna_peridna	Intensity	Actin	99.1147	71.6667	99.0628	72.8333	99.1667	70.5	0
glcm_sum_ent_mean:Actin:cell_region	Texture	Actin	99.079	71	98.658	67	99.5	75	0.377933
glcm_sum_ent_std:Actin:cell_region	Texture	Actin	99.5956	70.5833	99.5801	76.1667	99.6111	65	0
total_intensity_ratio:Actin-Actin:nondna_outer-cell_region	IntensityRatio	Actin	98.978	69.9167	99.0671	69.3333	98.8889	70.5	0
total_intensity:Actin:nondna_peridna	Intensity	Actin	99.0563	69.9167	99.4459	72.3333	98.6667	67.5	0
glcm_sum_var_std:Actin:cell_region	Texture	Actin	99.1183	69.1667	98.7922	67.3333	99.4444	71	0
cv_intensity:DNA:dna_region	Intensity	DNA	99.2951	68.8333	99.5346	76.1667	99.0556	61.5	0.309219
glcm_asm_std:DNA:dna_region	Texture	DNA	99.2962	68.5833	99.0368	67.6667	99.5556	69.5	0
ccorr_normed:DNA-Actin:cell_region	Correlation	Multi	98.7276	68.5	98.8442	58.5	98.6111	78.5	0
roundness:mask:cell_region	Morphology	CellMask	98.9159	68.0833	98.8874	72.6667	98.9444	63.5	0
glcm_asm_mean:Actin:cell_region	Texture	Actin	99.3369	67	99.0628	59.5	99.6111	74.5	0
glcm_asm_std:Actin:cell_region	Texture	Actin	99.3575	66.9167	99.7706	77.8333	98.9444	56	0
glcm_sum_var_mean:DNA:dna_region	Texture	DNA	98.7327	66.25	98.7987	67.5	98.6667	65	0
glcm_var_mean:DNA:dna_region	Texture	DNA	98.7435	66.1667	98.6537	67.8333	98.8333	64.5	0
mean_intensity:Actin:dna_region	Intensity	Actin	98.6649	66	98.8853	67.5	98.4444	64.5	0
glcm_ent_mean:Actin:cell_region	Texture	Actin	98.7107	65.5	98.6991	66.5	98.7222	64.5	0.15242
glcm_info_corr1_mean:DNA:dna_region	Texture	DNA	98.7226	65.1667	98.8896	60.3333	98.5556	70	0
glcm_idm_std:Actin:cell_region	Texture	Actin	98.9354	65	99.2597	65	98.6111	65	0
glcm_sum_ent_std:RelA:cell_region	Texture	RelA	98.974	65	99.1147	69.5	98.8333	60.5	0
mean_intensity:Actin:nondna_inner	Intensity	Actin	99.1061	65	99.2121	68	99	62	0
glcm_idm_mean:Actin:cell_region	Texture	Actin	99.0956	64.8333	99.0801	70.6667	99.1111	59	0
total_intensity_ratio:RelA-RelA:nondna_peridna-cell_region	IntensityRatio	RelA	98.6385	64.5	98.6104	73	98.6667	56	0
solidity:mask:dna_region	Morphology	DNA	99.5094	64.3333	99.6299	67.6667	99.3889	61	0
ccorr_normed:RelA-Actin:cell_region	Correlation	Multi	98.7828	64.1667	98.7879	64.3333	98.7778	64	0
glcm_info_corr1_mean:RelA:cell_region	Texture	RelA	98.9419	63.9167	98.9394	60.3333	98.9444	67.5	0
total_intensity_ratio:Actin-Actin:nondna_peridna-cell_region	IntensityRatio	Actin	98.114	63.5833	97.9502	60.1667	98.2778	67	0
total_intensity:RelA:nondna_outer	Intensity	RelA	99.0188	63.4167	99.2597	70.3333	98.7778	56.5	0
glcm_corr_std:DNA:dna_region	Texture	DNA	98.7089	62.8333	98.7511	65.1667	98.6667	60.5	0
area:mask:dna_region	Morphology	DNA	98.8279	62.5833	98.6558	63.1667	99	62	0
total_intensity:Actin:nondna_region	Intensity	Actin	98.5397	62.4167	99.0238	67.3333	98.0556	57.5	0
glcm_sum_ave_std:Actin:cell_region	Texture	Actin	98.5599	62.3333	98.842	65.6667	98.2778	59	0
glcm_asm_std:RelA:cell_region	Texture	RelA	98.7965	62.3333	98.7597	70.1667	98.8333	54.5	0
glcm_corr_mean:RelA:cell_region	Texture	RelA	98.5372	62.1667	98.7965	69.3333	98.2778	55	0
glcm_diff_ent_std:Actin:cell_region	Texture	Actin	98.6652	62.1667	98.6082	66.8333	98.7222	57.5	0
glcm_info_corr1_mean:Actin:cell_region	Texture	Actin	98.6043	62.0833	98.4307	60.6667	98.7778	63.5	0
glcm_contrast_mean:Actin:cell_region	Texture	Actin	98.5942	61.8333	98.1883	63.6667	99	60	0
glcm_sum_ave_mean:RelA:cell_region	Texture	RelA	99.1861	61.8333	99.539	68.1667	98.8333	55.5	0
glcm_info_corr2_mean:DNA:dna_region	Texture	DNA	98.4928	61.6667	98.7078	63.8333	98.2778	59.5	0
glcm_diff_var_std:Actin:cell_region	Texture	Actin	99.0043	61.5833	98.842	62.1667	99.1667	61	0
glcm_sum_ave_mean:Actin:cell_region	Texture	Actin	98.4838	61.4167	98.4675	65.8333	98.5	57	0
glcm_sum_ave_std:RelA:cell_region	Texture	RelA	98.5234	61.4167	98.3247	64.8333	98.7222	58	0
mean_intensity:Actin:nondna_region	Intensity	Actin	98.4199	61.0833	98.3398	73.6667	98.5	48.5	0
glcm_info_corr2_std:Actin:cell_region	Texture	Actin	98.5317	61.0833	99.119	66.1667	97.9444	56	0
total_intensity_ratio:RelA-RelA:dna_region-cell_region	IntensityRatio	RelA	98.7857	61	99.0714	66.5	98.5	55.5	0
area:mask:cell_region	Morphology	CellMask	98.6259	60.9167	98.474	56.3333	98.7778	65.5	0
glcm_diff_var_std:RelA:cell_region	Texture	RelA	99.0206	60.9167	99.0411	61.3333	99	60.5	0
glcm_sum_ent_mean:RelA:cell_region	Texture	RelA	98.1908	60.9167	98.1039	57.8333	98.2778	64	0
mean_intensity:RelA:cell_region	Intensity	RelA	98.5256	60.9167	98.9957	62.8333	98.0556	59	0
glcm_info_corr2_std:DNA:dna_region	Texture	DNA	98.2385	60.8333	98.6991	63.6667	97.7778	58	0
roundness:mask:dna_region	Morphology	DNA	98.8846	60.4167	99.158	71.3333	98.6111	49.5	0
total_intensity_ratio:RelA-Actin:cell_region-cell_region	IntensityRatio	Multi	98.6082	60.4167	98.8831	60.3333	98.3333	60.5	0
mean_intensity:RelA:nondna_inner	Intensity	RelA	98.601	60.1667	98.4242	63.8333	98.7778	56.5	0
glcm_sum_var_mean:Actin:cell_region	Texture	Actin	98.4311	60.1667	98.4177	58.8333	98.4444	61.5	0
glcm_diff_ent_mean:DNA:dna_region	Texture	DNA	97.9794	60	97.9589	59.5	98	60.5	0
glcm_info_corr1_std:DNA:dna_region	Texture	DNA	98.5426	59.6667	99.3074	67.3333	97.7778	52	0
glcm_idm_std:RelA:cell_region	Texture	RelA	98.7565	59.5833	98.8463	63.6667	98.6667	55.5	0
solidity:mask:cell_region	Morphology	CellMask	98.715	59.1667	98.8745	62.8333	98.5556	55.5	0
ccoeff_normed:RelA-Actin:cell_region	Correlation	Multi	98.4592	59.0833	98.8074	67.1667	98.1111	51	0
glcm_corr_mean:Actin:cell_region	Texture	Actin	99.07	58.5	99.0844	56	99.0556	61	0
total_intensity:RelA:nondna_region	Intensity	RelA	98.465	58.4167	98.8745	57.3333	98.0556	59.5	0
glcm_contrast_std:DNA:dna_region	Texture	DNA	98.5101	58.25	98.7424	60	98.2778	56.5	0
glcm_ent_std:Actin:cell_region	Texture	Actin	98.1602	58.1667	98.6537	59.3333	97.6667	57	0
total_intensity:DNA:dna_region	Intensity	DNA	98.5895	58.0833	98.79	61.1667	98.3889	55	0
number of cells	Morphology	DNA	98.7172	57.75	98.7121	55	98.7222	60.5	0
mean_intensity:RelA:nondna_peridna	Intensity	RelA	98.0018	57.25	99.1147	65	96.8889	49.5	0
glcm_var_mean:Actin:cell_region	Texture	Actin	98.4361	57	98.7056	61	98.1667	53	0
total_intensity:Actin:nondna_outer	Intensity	Actin	98.7868	56.6667	99.0736	58.3333	98.5	55	0
mean_intensity:RelA:nondna_outer	Intensity	RelA	97.7258	56.5833	97.5628	64.6667	97.8889	48.5	0
glcm_var_std:DNA:dna_region	Texture	DNA	97.9134	56.3333	98.3268	67.6667	97.5	45	0
total_intensity:Actin:cell_region	Intensity	Actin	97.7428	56	97.5411	54.5	97.9444	57.5	0
glcm_sum_ent_mean:DNA:dna_region	Texture	DNA	98.3056	55.6667	98	54.3333	98.6111	57	0
total_intensity:RelA:dna_region	Intensity	RelA	97.8918	55.5833	97.7835	56.1667	98	55	0
total_intensity_ratio:DNA-Actin:cell_region-cell_region	IntensityRatio	Multi	98.6638	55.5	99.2165	66	98.1111	45	0
total_intensity:Actin:nondna_inner	Intensity	Actin	98.8099	55.25	98.842	58.5	98.7778	52	0
glcm_var_std:RelA:cell_region	Texture	RelA	98.2442	55	98.5996	64	97.8889	46	0
glcm_asm_mean:RelA:cell_region	Texture	RelA	98.4242	54.9167	98.8485	62.3333	98	47.5	0
glcm_contrast_std:Actin:cell_region	Texture	Actin	98.408	54.8333	98.316	63.1667	98.5	46.5	0
total_intensity_ratio:RelA-RelA:nondna_outer-cell_region	IntensityRatio	RelA	98.0985	54.75	98.3636	58	97.8333	51.5	0
ccoeff_normed:DNA-Actin:cell_region	Correlation	Multi	98.3543	54.6667	98.5974	54.8333	98.1111	54.5	0
glcm_info_corr2_std:RelA:cell_region	Texture	RelA	98.3478	54.5833	98.7511	65.1667	97.9444	44	0
glcm_sum_ave_std:DNA:dna_region	Texture	DNA	98.3802	54.4167	98.316	58.3333	98.4444	50.5	0
mean_intensity:RelA:nondna_region	Intensity	RelA	98.4704	54.4167	98.8853	61.8333	98.0556	47	0
glcm_info_corr2_mean:Actin:cell_region	Texture	Actin	97.9906	54.1667	98.3701	55.8333	97.6111	52.5	0
glcm_diff_var_mean:DNA:dna_region	Texture	DNA	98.2792	54	98.2251	51.5	98.3333	56.5	0
glcm_idm_mean:RelA:cell_region	Texture	RelA	98.2024	53.75	98.2381	61	98.1667	46.5	0
glcm_ent_mean:RelA:cell_region	Texture	RelA	98.0426	53.5	98.1407	60.5	97.9444	46.5	0
glcm_sum_var_std:RelA:cell_region	Texture	RelA	98.4502	53.4167	98.5671	50.3333	98.3333	56.5	0
glcm_contrast_std:RelA:cell_region	Texture	RelA	98.0675	53.3333	97.6905	50.1667	98.4444	56.5	0
glcm_diff_var_std:DNA:dna_region	Texture	DNA	97.8088	53.0833	98.0065	54.1667	97.6111	52	0
glcm_diff_ent_mean:RelA:cell_region	Texture	RelA	98.3016	53.0833	98.881	63.1667	97.7222	43	0
total_intensity_ratio:Actin-Actin:dna_region-cell_region	IntensityRatio	Actin	98.325	53	97.8723	55	98.7778	51	0
glcm_info_corr2_mean:RelA:cell_region	Texture	RelA	98.3319	53	98.1082	56	98.5556	50	0
glcm_diff_ent_std:DNA:dna_region	Texture	DNA	97.5325	52.9167	97.7316	55.8333	97.3333	50	0
glcm_corr_mean:DNA:dna_region	Texture	DNA	97.8304	52.9167	97.5498	53.3333	98.1111	52.5	0
glcm_sum_var_std:DNA:dna_region	Texture	DNA	98.3701	52.6667	98.2403	56.3333	98.5	49	0
glcm_diff_var_mean:RelA:cell_region	Texture	RelA	98.2049	52.4167	98.4654	55.3333	97.9444	49.5	0
glcm_corr_std:RelA:cell_region	Texture	RelA	99.013	52.25	99.026	53	99	51.5	0
glcm_ent_std:DNA:dna_region	Texture	DNA	98.4986	51.8333	98.6082	62.6667	98.3889	41	0
total_intensity:RelA:nondna_inner	Intensity	RelA	97.592	51.5833	97.3506	48.1667	97.8333	55	0
glcm_idm_mean:DNA:dna_region	Texture	DNA	97.5188	51.4167	97.2597	57.8333	97.7778	45	0
glcm_diff_ent_std:RelA:cell_region	Texture	RelA	98.2991	51	98.6537	57	97.9444	45	0
mean_intensity:DNA:dna_region	Intensity	DNA	97.0552	51	97.7771	54.5	96.3333	47.5	0
mean_intensity:Actin:cell_region	Intensity	Actin	98.3485	50.75	98.5303	56	98.1667	45.5	0
glcm_diff_ent_mean:Actin:cell_region	Texture	Actin	97.7013	50.6667	97.4026	62.8333	98	38.5	0
glcm_var_mean:RelA:cell_region	Texture	RelA	97.9116	50.3333	98.3788	57.1667	97.4444	43.5	0
glcm_contrast_mean:RelA:cell_region	Texture	RelA	97.8229	49.5	98.2013	55.5	97.4444	43.5	0
total_intensity:Actin:dna_region	Intensity	Actin	97.6374	49.3333	97.6082	52.6667	97.6667	46	0
glcm_info_corr1_std:RelA:cell_region	Texture	RelA	97.8575	49.1667	98.4372	62.8333	97.2778	35.5	0
ccoeff_normed:DNA-RelA:cell_region	Correlation	Multi	98.0718	48.9167	98.1991	53.3333	97.9444	44.5	0
total_intensity:RelA:cell_region	Intensity	RelA	97.5393	48.9167	97.9675	48.8333	97.1111	49	0
glcm_contrast_mean:DNA:dna_region	Texture	DNA	97.6255	48.5833	97.7511	52.6667	97.5	44.5	0
glcm_sum_var_mean:RelA:cell_region	Texture	RelA	97.8496	47.5	98.0325	61.5	97.6667	33.5	0
glcm_sum_ent_std:DNA:dna_region	Texture	DNA	98.0685	46.8333	97.8593	43.1667	98.2778	50.5	0
glcm_var_std:Actin:cell_region	Texture	Actin	98.074	46.6667	97.8701	49.3333	98.2778	44	0
mean_intensity:RelA:dna_region	Intensity	RelA	97.6346	46.1667	97.8247	53.8333	97.4444	38.5	0
total_intensity_ratio:RelA-DNA:cell_region-cell_region	IntensityRatio	Multi	97.0357	44.6667	97.4048	51.3333	96.6667	38	0
glcm_diff_var_mean:Actin:cell_region	Texture	Actin	97.6353	44.6667	97.2706	51.8333	98	37.5	0
glcm_ent_std:RelA:cell_region	Texture	RelA	97.7991	44.1667	98.6537	55.8333	96.9444	32.5	0
ccorr_normed:DNA-RelA:cell_region	Correlation	Multi	97.4867	43.25	97.9177	46	97.0556	40.5	0
glcm_sum_ave_mean:DNA:dna_region	Texture	DNA	97.6378	42.6667	96.9978	42.3333	98.2778	43	0
total_intensity:RelA:nondna_peridna	Intensity	RelA	97.0631	42.5	98.5152	42	95.6111	43	0

## Sheet: HPTC-B
Feature name (cellXpress)	Type	Marker	Training accuracy	Test accuracy	Training Sensitivity	Test Sensitivity	Training Specificity	Test Specificity	Importance in the final classifier
total_intensity_ratio:gH2AX-gH2AX:dna_region-cell_region	IntensityRatio	gH2AX	99.5109	77.5833	99.3714	72.1667	99.6503	83	0
glcm_diff_var_mean:gH2AX:cell_region	Texture	gH2AX	99.491	77.25	99.2762	74.5	99.7059	80	0
number of cells	Morphology	DNA	99.5875	77.0833	99.469	78.1667	99.7059	76	0.436427
glcm_sum_var_std:gH2AX:cell_region	Texture	gH2AX	99.4432	76.25	99.4714	84	99.415	68.5	0
roundness:mask:cell_region	Morphology	CellMask	99.6055	76	99.8548	79.5	99.3562	72.5	0
total_intensity_ratio:gH2AX-gH2AX:nondna_peridna-cell_region	IntensityRatio	gH2AX	99.4873	75.25	99.5595	73	99.415	77.5	0
total_intensity:gH2AX:nondna_inner	Intensity	gH2AX	99.4113	74.6667	99.2833	78.3333	99.5392	71	0
glcm_info_corr2_std:gH2AX:cell_region	Texture	gH2AX	99.5307	74.1667	99.4667	80.3333	99.5948	68	0.396619
area:mask:cell_region	Morphology	CellMask	99.3423	73.75	99.6095	83.5	99.0752	64	0
glcm_info_corr1_mean:gH2AX:cell_region	Texture	gH2AX	99.1439	72.0833	99.4643	74.1667	98.8235	70	0
glcm_info_corr2_std:DNA:dna_region	Texture	DNA	99.1468	72	99.519	70.5	98.7745	73.5	0
mean_intensity:gH2AX:nondna_peridna	Intensity	gH2AX	99.0377	71.3333	99.1833	77.1667	98.8922	65.5	0
glcm_diff_var_std:gH2AX:cell_region	Texture	gH2AX	99.3692	71.1667	99.5619	71.3333	99.1765	71	0
total_intensity:Actin:nondna_inner	Intensity	Actin	99.4339	70.9167	99.2143	67.3333	99.6536	74.5	0.14769
glcm_asm_mean:gH2AX:cell_region	Texture	gH2AX	99.1634	70.4167	98.9738	74.8333	99.3529	66	0
glcm_ent_mean:Actin:cell_region	Texture	Actin	99.2006	70.0833	99.2738	71.1667	99.1275	69	0
glcm_var_mean:gH2AX:cell_region	Texture	gH2AX	99.1152	69.9167	99.2238	70.3333	99.0065	69.5	0
total_intensity_ratio:gH2AX-Actin:cell_region-cell_region	IntensityRatio	Multi	98.8939	69.6667	99.131	75.8333	98.6569	63.5	0
glcm_corr_mean:DNA:dna_region	Texture	DNA	98.9239	69.3333	99.3119	77.6667	98.5359	61	0
glcm_contrast_std:gH2AX:cell_region	Texture	gH2AX	98.8312	69.25	99.1167	68	98.5458	70.5	0
glcm_idm_mean:gH2AX:cell_region	Texture	gH2AX	99.083	68.6667	99.3262	74.3333	98.8399	63	0
glcm_diff_ent_std:gH2AX:cell_region	Texture	gH2AX	98.9832	67.8333	98.8357	66.6667	99.1307	69	0
glcm_corr_mean:gH2AX:cell_region	Texture	gH2AX	99.1562	67.6667	99.1262	69.3333	99.1863	66	0
glcm_var_std:DNA:dna_region	Texture	DNA	98.7652	67.5833	98.8833	74.6667	98.6471	60.5	0
glcm_idm_std:DNA:dna_region	Texture	DNA	98.541	67.0833	99.131	71.6667	97.951	62.5	0
glcm_sum_ent_std:Actin:cell_region	Texture	Actin	99.3002	67	99.95	80	98.6503	54	0
total_intensity:gH2AX:nondna_region	Intensity	gH2AX	99.081	66.9167	99.3286	77.3333	98.8333	56.5	0
glcm_asm_std:gH2AX:cell_region	Texture	gH2AX	99.0149	66	99.3762	71.5	98.6536	60.5	0
total_intensity:gH2AX:nondna_outer	Intensity	gH2AX	99.0338	65.5	99.231	77.5	98.8366	53.5	0
glcm_sum_ent_std:gH2AX:cell_region	Texture	gH2AX	98.6774	65.5	99.5214	72	97.8333	59	0
glcm_sum_var_mean:gH2AX:cell_region	Texture	gH2AX	98.5773	65	99.0238	69	98.1307	61	0
glcm_corr_std:DNA:dna_region	Texture	DNA	98.515	64.9167	98.7881	67.3333	98.2418	62.5	0
glcm_contrast_mean:gH2AX:cell_region	Texture	gH2AX	98.8941	64.9167	98.8405	61.3333	98.9477	68.5	0
glcm_var_std:gH2AX:cell_region	Texture	gH2AX	99.1203	64.6667	99.1786	63.8333	99.0621	65.5	0
total_intensity:Actin:nondna_outer	Intensity	Actin	98.7621	64.4167	98.9262	68.8333	98.598	60	0
ccorr_normed:DNA-Actin:cell_region	Correlation	Multi	99.0165	64.25	99.3238	69.5	98.7092	59	0
glcm_info_corr2_mean:Actin:cell_region	Texture	Actin	98.9016	64.0833	98.9667	75.6667	98.8366	52.5	0
glcm_diff_ent_std:DNA:dna_region	Texture	DNA	98.7835	63.8333	99.0833	65.6667	98.4837	62	0
mean_intensity:gH2AX:nondna_region	Intensity	gH2AX	98.7531	63.8333	99.2643	66.1667	98.2418	61.5	0
roundness:mask:dna_region	Morphology	DNA	98.9774	63.8333	99.1214	71.6667	98.8333	56	0
total_intensity_ratio:gH2AX-DNA:cell_region-cell_region	IntensityRatio	Multi	98.5344	63.75	98.9381	71	98.1307	56.5	0
glcm_ent_mean:gH2AX:cell_region	Texture	gH2AX	99.0013	63.0833	98.9405	64.6667	99.0621	61.5	0
glcm_ent_mean:DNA:dna_region	Texture	DNA	98.9686	62.9167	99.2214	73.8333	98.7157	52	0
cv_intensity:DNA:dna_region	Intensity	DNA	98.494	62.5833	98.7429	67.1667	98.2451	58	0
total_intensity_ratio:Actin-Actin:nondna_outer-cell_region	IntensityRatio	Actin	99.1295	62.5	99.419	65	98.8399	60	0
glcm_sum_ent_mean:gH2AX:cell_region	Texture	gH2AX	98.8197	62.4167	98.9857	58.8333	98.6536	66	0
total_intensity_ratio:Actin-Actin:dna_region-cell_region	IntensityRatio	Actin	98.5095	62.4167	98.9405	62.3333	98.0784	62.5	0
glcm_info_corr2_mean:DNA:dna_region	Texture	DNA	98.4873	62.3333	99.0333	71.1667	97.9412	53.5	0
total_intensity:Actin:cell_region	Intensity	Actin	98.7486	62.3333	98.5429	68.6667	98.9542	56	0
glcm_sum_ave_std:DNA:dna_region	Texture	DNA	99.1503	62.25	99.4738	70.5	98.8268	54	0
glcm_ent_std:gH2AX:cell_region	Texture	gH2AX	98.8631	62.0833	98.8929	64.6667	98.8333	59.5	0
glcm_asm_mean:DNA:dna_region	Texture	DNA	99.2434	62	99.4214	67.5	99.0654	56.5	0.0192635
total_intensity:gH2AX:dna_region	Intensity	gH2AX	98.5629	61.9167	99.2238	72.8333	97.902	51	0
mean_intensity:gH2AX:cell_region	Intensity	gH2AX	98.577	61.8333	98.2095	66.1667	98.9444	57.5	0
glcm_idm_mean:Actin:cell_region	Texture	Actin	98.4748	61.6667	98.4071	58.8333	98.5425	64.5	0
cv_intensity:Actin:cell_region	Intensity	Actin	99.2268	61	99.2738	67	99.1797	55	0
mean_intensity:gH2AX:nondna_inner	Intensity	gH2AX	98.8027	60.8333	98.7786	63.1667	98.8268	58.5	0
glcm_info_corr1_std:gH2AX:cell_region	Texture	gH2AX	98.9134	60.5	99.1667	66	98.6601	55	0
mean_intensity:DNA:dna_region	Intensity	DNA	98.2792	60.3333	99.1238	71.6667	97.4346	49	0
solidity:mask:cell_region	Morphology	CellMask	98.6108	60.0833	98.8	72.1667	98.4216	48	0
glcm_sum_ave_std:gH2AX:cell_region	Texture	gH2AX	98.2643	59.8333	98.169	67.1667	98.3595	52.5	0
mean_intensity:gH2AX:dna_region	Intensity	gH2AX	98.4171	59.5833	98.3571	62.6667	98.4771	56.5	0
glcm_info_corr2_std:Actin:cell_region	Texture	Actin	98.7049	59.1667	98.4	64.3333	99.0098	54	0
glcm_asm_std:Actin:cell_region	Texture	Actin	98.4972	59.1667	98.7429	56.3333	98.2516	62	0
total_intensity:gH2AX:nondna_peridna	Intensity	gH2AX	98.2369	59	98.4476	62	98.0261	56	0
glcm_contrast_std:DNA:dna_region	Texture	DNA	98.2057	58.5	98.931	63.5	97.4804	53.5	0
glcm_contrast_mean:DNA:dna_region	Texture	DNA	98.1043	58.4167	98.019	58.8333	98.1895	58	0
glcm_info_corr2_mean:gH2AX:cell_region	Texture	gH2AX	98.1541	57.75	98.4095	69	97.8987	46.5	0
glcm_sum_ave_mean:DNA:dna_region	Texture	DNA	98.3469	57.6667	98.7429	64.8333	97.951	50.5	0
ccorr_normed:DNA-gH2AX:cell_region	Correlation	Multi	98.6886	57.5833	98.3119	65.1667	99.0654	50	0
glcm_info_corr1_mean:DNA:dna_region	Texture	DNA	98.5803	57.5	98.981	51.5	98.1797	63.5	0
total_intensity_ratio:Actin-Actin:nondna_peridna-cell_region	IntensityRatio	Actin	99.1437	57.3333	99.281	60.1667	99.0065	54.5	0
ccoeff_normed:gH2AX-Actin:cell_region	Correlation	Multi	98.7729	57.1667	98.3071	47.8333	99.2386	66.5	0
glcm_diff_ent_mean:DNA:dna_region	Texture	DNA	98.5856	57	99.0405	61.5	98.1307	52.5	0
glcm_sum_ave_mean:gH2AX:cell_region	Texture	gH2AX	98.7167	56.75	98.8452	59.5	98.5882	54	0
glcm_corr_std:gH2AX:cell_region	Texture	gH2AX	98.4187	56.4167	98.8929	60.8333	97.9444	52	0
glcm_diff_ent_mean:Actin:cell_region	Texture	Actin	99.0595	56.25	99.119	60	99	52.5	0
glcm_diff_ent_mean:gH2AX:cell_region	Texture	gH2AX	98.8433	56.1667	98.7976	55.8333	98.8889	56.5	0
glcm_info_corr1_mean:Actin:cell_region	Texture	Actin	98.329	55.1667	97.9357	59.8333	98.7222	50.5	0
total_intensity:Actin:nondna_region	Intensity	Actin	97.6639	54.6667	97.7167	57.8333	97.6111	51.5	0
glcm_asm_mean:Actin:cell_region	Texture	Actin	98.5779	54.5833	98.0381	48.6667	99.1176	60.5	0
mean_intensity:gH2AX:nondna_outer	Intensity	gH2AX	98.2095	54.4167	98.7	57.8333	97.719	51	0
ccorr_normed:gH2AX-Actin:cell_region	Correlation	Multi	98.7041	54.3333	98.9833	57.1667	98.4248	51.5	0
total_intensity:Actin:nondna_peridna	Intensity	Actin	98.2875	54.25	98.0357	55.5	98.5392	53	0
total_intensity:gH2AX:cell_region	Intensity	gH2AX	98.419	54.1667	97.8381	53.3333	99	55	0
glcm_diff_var_mean:DNA:dna_region	Texture	DNA	97.9475	54	98.1238	64	97.7712	44	0
glcm_diff_var_std:Actin:cell_region	Texture	Actin	98.4237	53.6667	99.0762	58.8333	97.7712	48.5	0
glcm_sum_ent_std:DNA:dna_region	Texture	DNA	98.3883	53.5	99.1786	58	97.598	49	0
mean_intensity:Actin:dna_region	Intensity	Actin	98.9423	53.4167	99.231	61.3333	98.6536	45.5	0
glcm_var_mean:DNA:dna_region	Texture	DNA	98.0753	52.5833	97.9643	57.1667	98.1863	48	0
glcm_idm_std:gH2AX:cell_region	Texture	gH2AX	98.2188	52.3333	98.65	62.1667	97.7876	42.5	0
solidity:mask:dna_region	Morphology	DNA	97.5504	52.3333	98.4929	61.6667	96.6078	43	0
glcm_sum_var_std:Actin:cell_region	Texture	Actin	98.1634	52.25	98.3071	48.5	98.0196	56	0
cv_intensity:gH2AX:cell_region	Intensity	gH2AX	98.3746	52.25	99.0238	56	97.7255	48.5	0
glcm_corr_mean:Actin:cell_region	Texture	Actin	98.3085	51.6667	98.081	53.8333	98.5359	49.5	0
mean_intensity:Actin:nondna_region	Intensity	Actin	98.1652	51.4167	98.0167	57.8333	98.3137	45	0
glcm_info_corr1_std:Actin:cell_region	Texture	Actin	97.9356	51.3333	98.2143	45.6667	97.6569	57	0
area:mask:dna_region	Morphology	DNA	97.7595	51.1667	97.6857	51.3333	97.8333	51	0
mean_intensity:Actin:nondna_peridna	Intensity	Actin	98.2327	50.9167	98.4	51.8333	98.0654	50	0
glcm_diff_var_mean:Actin:cell_region	Texture	Actin	98.3579	50.8333	97.7714	44.6667	98.9444	57	0
glcm_var_mean:Actin:cell_region	Texture	Actin	98.5953	50.5833	98.2952	56.6667	98.8954	44.5	0
glcm_sum_ent_mean:DNA:dna_region	Texture	DNA	98.1742	50.0833	98.4595	57.6667	97.8889	42.5	0
mean_intensity:Actin:cell_region	Intensity	Actin	97.5666	49.8333	97.5286	53.1667	97.6046	46.5	0
total_intensity_ratio:DNA-Actin:cell_region-cell_region	IntensityRatio	Multi	97.8672	49.4167	98.3095	60.8333	97.4248	38	0
glcm_sum_var_std:DNA:dna_region	Texture	DNA	97.7243	48.75	98.4976	62.5	96.951	35	0
glcm_idm_std:Actin:cell_region	Texture	Actin	98.6663	48.5833	99.081	56.6667	98.2516	40.5	0
glcm_sum_var_mean:DNA:dna_region	Texture	DNA	97.8776	48.0833	98.0167	55.1667	97.7386	41	0
glcm_contrast_std:Actin:cell_region	Texture	Actin	97.9486	47.75	98.1619	46	97.7353	49.5	0
glcm_info_corr1_std:DNA:dna_region	Texture	DNA	97.4364	47.3333	97.9643	58.1667	96.9085	36.5	0
total_intensity:Actin:dna_region	Intensity	Actin	97.3974	47.25	97.6738	48	97.1209	46.5	0
glcm_corr_std:Actin:cell_region	Texture	Actin	97.8871	47.0833	98.3429	52.6667	97.4314	41.5	0
glcm_diff_var_std:DNA:dna_region	Texture	DNA	98.3284	46.6667	98.5881	53.3333	98.0686	40	0
glcm_contrast_mean:Actin:cell_region	Texture	Actin	98.3811	46.5	98.3929	48.5	98.3693	44.5	0
total_intensity_ratio:gH2AX-gH2AX:nondna_outer-cell_region	IntensityRatio	gH2AX	98.118	46.4167	98.5071	52.8333	97.7288	40	0
glcm_sum_ent_mean:Actin:cell_region	Texture	Actin	97.15	46.25	97.9667	46.5	96.3333	46	0
glcm_ent_std:Actin:cell_region	Texture	Actin	97.8828	46.0833	97.8833	48.6667	97.8824	43.5	0
glcm_sum_ave_mean:Actin:cell_region	Texture	Actin	97.1303	45.8333	96.7214	46.6667	97.5392	45	0
glcm_sum_var_mean:Actin:cell_region	Texture	Actin	98.3798	45.6667	98.4524	49.8333	98.3072	41.5	0
glcm_var_std:Actin:cell_region	Texture	Actin	98.2014	45	98.1643	48.5	98.2386	41.5	0
glcm_sum_ave_std:Actin:cell_region	Texture	Actin	98.3236	44.9167	98.219	49.3333	98.4281	40.5	0
glcm_idm_mean:DNA:dna_region	Texture	DNA	96.7626	44	97.669	51.5	95.8562	36.5	0
mean_intensity:Actin:nondna_inner	Intensity	Actin	96.9201	43.5833	96.6833	42.6667	97.1569	44.5	0
glcm_ent_std:DNA:dna_region	Texture	DNA	97.8438	43.1667	98.5405	46.8333	97.1471	39.5	0
ccoeff_normed:DNA-Actin:cell_region	Correlation	Multi	97.3664	42.75	97.5857	49.5	97.1471	36	0
glcm_diff_ent_std:Actin:cell_region	Texture	Actin	97.2519	40.9167	97.6738	45.8333	96.8301	36	0
total_intensity:DNA:dna_region	Intensity	DNA	97.8549	38.5833	98.2262	44.1667	97.4837	33	0
mean_intensity:Actin:nondna_outer	Intensity	Actin	97.282	38.1667	97.5476	55.8333	97.0163	20.5	0
ccoeff_normed:DNA-gH2AX:cell_region	Correlation	Multi	97.4277	37.8333	97.8357	44.6667	97.0196	31	0
glcm_asm_std:DNA:dna_region	Texture	DNA	96.3476	30.9167	97.1952	37.8333	95.5	24	0

## Sheet: HK-2
Feature name (cellXpress)	Type	Marker	Training accuracy	Test accuracy	Training Sensitivity	Test Sensitivity	Training Specificity	Test Specificity	Importance in the final classifier
glcm_corr_mean:DNA:dna_region	Texture	DNA	99.7523	83.9167	99.619	78.3333	99.8856	89.5	0
solidity:mask:cell_region	Morphology	CellMask	99.5387	75.3333	99.3714	63.6667	99.7059	87	0
glcm_sum_ent_mean:gH2AX:cell_region	Texture	gH2AX	99.2815	74.6667	99.6643	84.3333	98.8987	65	0
glcm_var_std:DNA:dna_region	Texture	DNA	99.5545	73.8333	99.4619	72.1667	99.6471	75.5	0
glcm_asm_mean:Actin:cell_region	Texture	Actin	99.4719	73.75	99.519	78	99.4248	69.5	0
mean_intensity:gH2AX:cell_region	Intensity	gH2AX	99.2242	72.75	99.0333	73.5	99.415	72	0
glcm_info_corr2_std:DNA:dna_region	Texture	DNA	99.1861	72.5	99.1762	70	99.1961	75	0
glcm_info_corr2_mean:gH2AX:cell_region	Texture	gH2AX	99.5279	72.0833	99.5167	83.1667	99.5392	61	0
glcm_var_mean:Actin:cell_region	Texture	Actin	99.686	72	99.6595	72.5	99.7124	71.5	0
glcm_diff_var_mean:Actin:cell_region	Texture	Actin	99.037	70.9167	99.1262	68.3333	98.9477	73.5	0
glcm_sum_var_std:DNA:dna_region	Texture	DNA	99.0813	70.0833	99.2738	72.1667	98.8889	68	0.380022
glcm_ent_mean:DNA:dna_region	Texture	DNA	99.1683	70	99.6143	71.5	98.7222	68.5	0
roundness:mask:dna_region	Morphology	DNA	98.663	69.9167	99.0286	75.3333	98.2974	64.5	0
glcm_ent_mean:Actin:cell_region	Texture	Actin	99.3799	69.4167	99.2238	66.3333	99.5359	72.5	0
total_intensity:gH2AX:nondna_peridna	Intensity	gH2AX	99.2944	69.3333	99.1738	71.1667	99.415	67.5	0
glcm_diff_var_mean:gH2AX:cell_region	Texture	gH2AX	99.6719	68.5	99.7524	73	99.5915	64	0
glcm_info_corr1_mean:DNA:dna_region	Texture	DNA	98.9133	68.3333	98.7024	66.6667	99.1242	70	0
glcm_sum_ave_mean:Actin:cell_region	Texture	Actin	99.1603	68.3333	99.7095	73.1667	98.6111	63.5	0
glcm_sum_ent_std:DNA:dna_region	Texture	DNA	99.5081	68.25	99.369	60	99.6471	76.5	0
glcm_idm_std:Actin:cell_region	Texture	Actin	98.9847	68.1667	99.3714	77.8333	98.598	58.5	0
glcm_asm_mean:gH2AX:cell_region	Texture	gH2AX	99.1418	67.8333	99.2738	66.1667	99.0098	69.5	0
total_intensity:Actin:cell_region	Intensity	Actin	99.115	66.75	98.9881	78	99.2418	55.5	0
total_intensity_ratio:DNA-Actin:cell_region-cell_region	IntensityRatio	Multi	99.0464	66.0833	99.3738	62.6667	98.719	69.5	0
cv_intensity:DNA:dna_region	Intensity	DNA	98.9927	65.6667	99.2762	75.3333	98.7092	56	0
total_intensity_ratio:Actin-Actin:nondna_outer-cell_region	IntensityRatio	Actin	99.5251	65.3333	99.5143	71.1667	99.5359	59.5	0
glcm_corr_std:DNA:dna_region	Texture	DNA	98.7101	65.3333	98.881	70.1667	98.5392	60.5	0
glcm_sum_ave_mean:gH2AX:cell_region	Texture	gH2AX	99.351	65.25	99.4667	75.5	99.2353	55	0.0594813
glcm_sum_ent_std:gH2AX:cell_region	Texture	gH2AX	98.6669	63.9167	98.7357	67.3333	98.598	60.5	0
cv_intensity:Actin:cell_region	Intensity	Actin	98.5543	63.8333	98.7524	64.1667	98.3562	63.5	0
glcm_asm_std:DNA:dna_region	Texture	DNA	99.1136	63.6667	99.2762	65.8333	98.951	61.5	0
mean_intensity:Actin:dna_region	Intensity	Actin	98.8405	63.4167	99.3738	66.8333	98.3072	60	0
glcm_idm_std:DNA:dna_region	Texture	DNA	99.389	63.3333	99.131	57.6667	99.6471	69	0
glcm_diff_var_std:DNA:dna_region	Texture	DNA	98.9027	63.25	98.9786	67.5	98.8268	59	0
glcm_var_mean:gH2AX:cell_region	Texture	gH2AX	98.6927	63	99.369	69.5	98.0163	56.5	0
glcm_sum_var_std:gH2AX:cell_region	Texture	gH2AX	98.4342	62.5833	98.9762	65.1667	97.8922	60	0
glcm_sum_var_mean:Actin:cell_region	Texture	Actin	99.414	62.5	99.181	58	99.6471	67	0
mean_intensity:Actin:nondna_outer	Intensity	Actin	98.4425	62.3333	98.1071	67.1667	98.7778	57.5	0
total_intensity:gH2AX:nondna_inner	Intensity	gH2AX	98.466	62.25	98.8405	65.5	98.0915	59	0
mean_intensity:DNA:dna_region	Intensity	DNA	98.8243	61.75	98.6452	64	99.0033	59.5	0
glcm_contrast_std:DNA:dna_region	Texture	DNA	98.7703	61.75	99.2333	62.5	98.3072	61	0
total_intensity_ratio:gH2AX-gH2AX:dna_region-cell_region	IntensityRatio	gH2AX	98.7016	61.5833	98.5143	66.1667	98.8889	57	0
glcm_sum_ave_std:DNA:dna_region	Texture	DNA	98.6172	61.3333	98.169	62.1667	99.0654	60.5	0
glcm_contrast_mean:Actin:cell_region	Texture	Actin	98.8809	61.3333	99.0429	66.6667	98.719	56	0
glcm_asm_mean:DNA:dna_region	Texture	DNA	98.8207	61.25	98.8048	68	98.8366	54.5	0
mean_intensity:gH2AX:nondna_region	Intensity	gH2AX	98.5408	61.25	98.8952	69	98.1863	53.5	0
glcm_sum_var_mean:DNA:dna_region	Texture	DNA	98.7344	61.1667	98.6976	58.3333	98.7712	64	0
mean_intensity:gH2AX:nondna_peridna	Intensity	gH2AX	99.0759	61	99.031	70.5	99.1209	51.5	0
glcm_idm_mean:Actin:cell_region	Texture	Actin	99.0262	60.75	99.219	73	98.8333	48.5	0
glcm_sum_ent_mean:DNA:dna_region	Texture	DNA	98.7369	60.6667	98.6405	72.8333	98.8333	48.5	0
glcm_contrast_std:gH2AX:cell_region	Texture	gH2AX	98.2498	60.5833	97.9048	58.1667	98.5948	63	0
total_intensity_ratio:gH2AX-DNA:cell_region-cell_region	IntensityRatio	Multi	98.4461	60.1667	98.4119	67.8333	98.4804	52.5	0.0441186
ccorr_normed:DNA-gH2AX:cell_region	Correlation	Multi	98.768	60.0833	98.4119	65.1667	99.1242	55	0.518622
glcm_diff_ent_std:Actin:cell_region	Texture	Actin	98.6513	59.9167	98.881	71.3333	98.4216	48.5	0
area:mask:cell_region	Morphology	CellMask	98.6091	59.5833	99.0286	62.1667	98.1895	57	0
total_intensity:DNA:dna_region	Intensity	DNA	98.6305	59.3333	98.431	63.6667	98.8301	55	0
glcm_ent_mean:gH2AX:cell_region	Texture	gH2AX	98.9457	58.9167	98.8881	52.3333	99.0033	65.5	0
glcm_sum_var_mean:gH2AX:cell_region	Texture	gH2AX	98.6847	58.5833	99.219	61.6667	98.1503	55.5	0
glcm_sum_ent_mean:Actin:cell_region	Texture	Actin	98.6693	58.5	98.7405	60	98.598	57	0
roundness:mask:cell_region	Morphology	CellMask	98.3248	58.3333	98.7476	63.1667	97.902	53.5	0
glcm_ent_std:Actin:cell_region	Texture	Actin	98.8552	57.6667	99.2333	56.8333	98.4771	58.5	0
glcm_var_mean:DNA:dna_region	Texture	DNA	98.9644	57.6667	99.0857	61.3333	98.8431	54	0
glcm_sum_ave_std:gH2AX:cell_region	Texture	gH2AX	98.7135	57.5833	99.0643	61.1667	98.3627	54	0
total_intensity:Actin:nondna_outer	Intensity	Actin	98.5915	57.5833	98.6405	57.6667	98.5425	57.5	0
glcm_corr_std:Actin:cell_region	Texture	Actin	98.2958	57.25	98.7452	63	97.8464	51.5	0
total_intensity:Actin:nondna_inner	Intensity	Actin	98.643	57.25	99.2762	68	98.0098	46.5	0
total_intensity:Actin:nondna_peridna	Intensity	Actin	98.1672	57.25	98.6024	61.5	97.732	53	0
glcm_info_corr2_std:Actin:cell_region	Texture	Actin	98.8769	57.1667	98.8714	54.8333	98.8824	59.5	0
glcm_contrast_mean:gH2AX:cell_region	Texture	gH2AX	98.5538	57.0833	98.3952	58.6667	98.7124	55.5	0
total_intensity_ratio:gH2AX-gH2AX:nondna_outer-cell_region	IntensityRatio	gH2AX	98.5005	57	98.6905	65	98.3105	49	0
ccoeff_normed:gH2AX-Actin:cell_region	Correlation	Multi	98.8474	56.75	99.2667	64.5	98.4281	49	0
glcm_diff_var_std:Actin:cell_region	Texture	Actin	98.1013	56.5833	98.1929	58.6667	98.0098	54.5	0
glcm_diff_ent_mean:gH2AX:cell_region	Texture	gH2AX	98.2354	56.5	98.4643	67.5	98.0065	45.5	0
ccoeff_normed:DNA-gH2AX:cell_region	Correlation	Multi	98.8138	56.4167	98.7452	61.3333	98.8824	51.5	0
mean_intensity:Actin:cell_region	Intensity	Actin	98.3033	56.3333	97.9333	52.1667	98.6732	60.5	0
glcm_ent_std:DNA:dna_region	Texture	DNA	98.3536	56.25	98.9262	60.5	97.781	52	0
mean_intensity:gH2AX:dna_region	Intensity	gH2AX	97.8319	56	97.7095	59	97.9542	53	0
glcm_info_corr1_mean:gH2AX:cell_region	Texture	gH2AX	98.1373	55.9167	98.5524	60.8333	97.7222	51	0
glcm_idm_mean:gH2AX:cell_region	Texture	gH2AX	98.3472	55.8333	98.4429	55.1667	98.2516	56.5	0
glcm_info_corr2_mean:Actin:cell_region	Texture	Actin	98.8292	55.5	98.8905	62	98.768	49	0
total_intensity:Actin:nondna_region	Intensity	Actin	98.3595	55.5	98.8857	64	97.8333	47	0
mean_intensity:Actin:nondna_inner	Intensity	Actin	97.8706	55.4167	97.9667	61.8333	97.7745	49	0
total_intensity_ratio:Actin-Actin:nondna_peridna-cell_region	IntensityRatio	Actin	98.6667	55.3333	98.5524	53.1667	98.781	57.5	0
glcm_var_std:gH2AX:cell_region	Texture	gH2AX	98.2962	55.0833	98.8833	63.1667	97.7092	47	0
glcm_info_corr1_mean:Actin:cell_region	Texture	Actin	98.2748	55.0833	98.1214	61.6667	98.4281	48.5	0
ccorr_normed:DNA-Actin:cell_region	Correlation	Multi	98.3763	55	98.7429	65.5	98.0098	44.5	-0.00224362
number of cells	Morphology	DNA	98.2229	55	98.2071	64	98.2386	46	0
glcm_contrast_std:Actin:cell_region	Texture	Actin	97.8549	54.8333	97.2262	55.1667	98.4837	54.5	0
area:mask:dna_region	Morphology	DNA	98.0608	54.6667	99.0333	59.3333	97.0882	50	0
ccoeff_normed:DNA-Actin:cell_region	Correlation	Multi	98.4115	54.5833	98.4048	63.6667	98.4183	45.5	0
mean_intensity:Actin:nondna_region	Intensity	Actin	98.3768	54.4167	98.7929	66.3333	97.9608	42.5	0
glcm_diff_var_mean:DNA:dna_region	Texture	DNA	98.4539	54.1667	98.5548	55.8333	98.3529	52.5	0
total_intensity:Actin:dna_region	Intensity	Actin	98.4807	53.9167	98.7262	56.3333	98.2353	51.5	0
total_intensity:gH2AX:dna_region	Intensity	gH2AX	97.5676	53.9167	97.8738	56.3333	97.2614	51.5	0
glcm_diff_ent_mean:Actin:cell_region	Texture	Actin	98.3588	53.75	98.3548	50.5	98.3627	57	0
mean_intensity:gH2AX:nondna_outer	Intensity	gH2AX	98.6592	53.75	99.3119	56.5	98.0065	51	0
glcm_corr_mean:gH2AX:cell_region	Texture	gH2AX	98.6762	53.75	98.8786	61.5	98.4739	46	0
glcm_idm_mean:DNA:dna_region	Texture	DNA	98.212	53.75	98.3619	62	98.0621	45.5	0
glcm_sum_ent_std:Actin:cell_region	Texture	Actin	98.3786	53.1667	98.5024	54.8333	98.2549	51.5	0
total_intensity:gH2AX:nondna_region	Intensity	gH2AX	98.4182	52.0833	98.7024	60.1667	98.134	44	0
mean_intensity:gH2AX:nondna_inner	Intensity	gH2AX	98.3596	52	98.9381	65.5	97.781	38.5	0
glcm_sum_var_std:Actin:cell_region	Texture	Actin	98.5768	52	98.5	53.5	98.6536	50.5	0
glcm_var_std:Actin:cell_region	Texture	Actin	97.6833	51.6667	98.6476	56.3333	96.719	47	0
glcm_info_corr1_std:gH2AX:cell_region	Texture	gH2AX	98.8933	50.5833	98.8357	61.6667	98.951	39.5	0
glcm_contrast_mean:DNA:dna_region	Texture	DNA	97.575	50.25	97.9571	60.5	97.1928	40	0
total_intensity_ratio:gH2AX-gH2AX:nondna_peridna-cell_region	IntensityRatio	gH2AX	98.0231	50.25	98.2095	53	97.8366	47.5	0
total_intensity:gH2AX:cell_region	Intensity	gH2AX	97.6506	49.9167	98.7881	53.8333	96.5131	46	0
total_intensity:gH2AX:nondna_outer	Intensity	gH2AX	97.7728	49.6667	98.0619	55.8333	97.4837	43.5	0
total_intensity_ratio:Actin-Actin:dna_region-cell_region	IntensityRatio	Actin	97.5556	48.9167	98.0262	63.3333	97.085	34.5	0
mean_intensity:Actin:nondna_peridna	Intensity	Actin	98.4769	48.75	99.1238	59	97.8301	38.5	0
solidity:mask:dna_region	Morphology	DNA	98.1015	48	98.0167	45.5	98.1863	50.5	0
glcm_info_corr2_mean:DNA:dna_region	Texture	DNA	97.8919	47.4167	97.8786	52.8333	97.9052	42	0
cv_intensity:gH2AX:cell_region	Intensity	gH2AX	97.2082	47.25	97.4	49.5	97.0163	45	0
ccorr_normed:gH2AX-Actin:cell_region	Correlation	Multi	97.5894	47.25	97.8619	52	97.317	42.5	0
glcm_asm_std:Actin:cell_region	Texture	Actin	98.1614	47.0833	98.4405	50.6667	97.8824	43.5	0
glcm_info_corr2_std:gH2AX:cell_region	Texture	gH2AX	97.9998	47	97.6238	57.5	98.3758	36.5	0
glcm_diff_var_std:gH2AX:cell_region	Texture	gH2AX	97.9932	46.9167	98.2119	48.3333	97.7745	45.5	0
glcm_info_corr1_std:Actin:cell_region	Texture	Actin	97.8401	46.1667	97.7881	56.8333	97.8922	35.5	0
glcm_diff_ent_std:DNA:dna_region	Texture	DNA	98.0464	46	98.0929	44.5	98	47.5	0
glcm_corr_mean:Actin:cell_region	Texture	Actin	97.3646	45.25	97.5429	46	97.1863	44.5	0
glcm_sum_ave_mean:DNA:dna_region	Texture	DNA	97.7604	44.5833	97.681	46.6667	97.8399	42.5	0
glcm_diff_ent_std:gH2AX:cell_region	Texture	gH2AX	97.6385	44.3333	98.3619	51.6667	96.915	37	0
glcm_info_corr1_std:DNA:dna_region	Texture	DNA	97.8558	44.0833	97.6952	46.1667	98.0163	42	0
glcm_ent_std:gH2AX:cell_region	Texture	gH2AX	97.7827	43.3333	98.3071	54.6667	97.2582	32	0
glcm_idm_std:gH2AX:cell_region	Texture	gH2AX	97.8083	41.9167	98.0643	34.8333	97.5523	49	0
glcm_diff_ent_mean:DNA:dna_region	Texture	DNA	97.6721	41.8333	97.7429	42.1667	97.6013	41.5	0
glcm_asm_std:gH2AX:cell_region	Texture	gH2AX	97.4586	41.1667	98.0119	51.3333	96.9052	31	0
total_intensity_ratio:gH2AX-Actin:cell_region-cell_region	IntensityRatio	Multi	96.9761	38.5833	97.7333	41.1667	96.219	36	0
glcm_sum_ave_std:Actin:cell_region	Texture	Actin	96.2647	33.4167	97.1405	41.3333	95.3889	25.5	0
glcm_corr_std:gH2AX:cell_region	Texture	gH2AX	96.701	31.8333	96.8595	40.1667	96.5425	23.5	0
