# Supplementary material for: High-throughput imaging-based nephrotoxicity prediction for xenobiotics with diverse chemical structures
Source: Arch Toxicol. 2015 Nov 27;90(11):2793–808. doi: 10.1007/s00204-015-1638-y (PMC5065616; doi:10.1007/s00204-015-1638-y)
Supplement: Supplementary file 3 — Supplementary material 3 (XLS 340 kb) [file 204_2015_1638_MOESM3_ESM.xls]

## Sheet: HPTC-A
Feature names	Puromycin	Arsenic(III) oxide	Lead(IV) acetate	Acetaminophen	Ethylene glycol	Lincomycin	Glycine	Acarbose	Cisplatin	Cyclosporin A	Bismuth(III) oxide	Cadmium(II) chloride	Cephalothin	Gold(I) chloride	Paraquat	Potassium dichromate	Tetracycline	Lithium chloride	Valacyclovir	Metformin hydrochloride	Aristolochic acid	Ochratoxin A	Tacrolimus	Furosemide	Lindane	Phenacetin	Melatonin	Gentamicin	Cephalosporin C	Copper(II) chloride	Germanium(IV) oxide	Tenofovir	Cephaloridine	Vancomycin	Ciprofloxacin	Ribavirin	Dexamethasone	Rifampicin	5-Fluorouracil	Citrinin	Ibuprofen	Levodopa	Triiodothyronine	Hydrocortisone
area:mask:cell_region	-0.733422	-1.54236	0.0528726	-0.0243799	-0.0379626	0.0143871	-0.0383669	-0.0233333	-0.839662	-1.16502	-0.885968	-0.835207	-2.53138	-0.97581	0.0258726	-1.07075	-1.10574	-0.0495004	0.0263901	0.0277524	-0.874658	-0.339178	-1.54866	-0.363528	0.125295	-0.210633	-0.340276	-0.0179614	-1.50392	-1.90147	0.0721739	0.00730894	-0.212654	0.0036877	-1.12159	-0.105112	0.141705	0.180214	-0.0363531	-1.11859	-0.358848	-1.27273	-0.0935836	-1.90611
area:mask:dna_region	0.0709197	-0.41608	0.15693	0.0493	-0.0200548	-0.0838749	-0.0297188	-0.0589605	-0.394141	-0.767796	-0.350027	-0.646775	0.0912968	-0.582306	0.267618	-0.400939	-0.405025	0.0762496	-0.00152275	0.0714559	-0.291186	-0.316062	-0.955945	-0.72745	-0.103344	-0.125313	-0.0635607	0.0028533	-0.481461	-0.183611	0.107532	0.0197861	0.0638621	-0.0428208	-0.773274	-0.0100974	0.0457106	0.158183	0.0479294	-0.336846	-0.0401322	-0.339754	-0.150339	-0.380705
roundness:mask:dna_region	0.020175	0.166797	0.029615	-0.0160656	0.00488141	0.0196592	0.00351464	-0.00428481	0.0212093	0.0987744	0.0314408	0.120964	0.172138	0.235093	0.0591595	0.013139	0.0346442	-0.00919778	-0.00709481	-0.0175111	0.170065	0.0837601	0.0411603	-0.0468538	-0.0333018	-0.0410606	-0.0449904	-0.0135634	0.163002	0.136506	0.00610063	-0.0131949	-0.0266032	0.0104955	0.199274	0.0259472	-0.0118686	0.0899586	-0.0244496	0.13939	0.0598482	-0.00395754	0.0356962	0.149919
roundness:mask:cell_region	0.160054	0.255833	0.0140361	-0.0293887	0.00605088	-0.0195749	0.0242874	0.0127489	0.130037	0.439189	-0.034178	0.0799813	0.270513	0.0993417	0.0875589	0.15664	0.253458	-0.0205875	0.01271	-0.00951083	0.375356	0.071355	0.0437092	-0.0378926	-0.00663555	-0.0905589	-0.140602	-0.0238431	0.313476	0.223573	-0.0105842	0.0167055	-0.0659526	-0.00804781	-0.0511977	0.0610435	0.0436307	0.307115	-0.0248656	0.362282	-0.0906587	0.349834	0.0347936	27.0573
solidity:mask:dna_region	-0.00343992	-0.000512785	-0.00422841	-0.000131841	-0.00137638	0.00115129	-0.00104897	-0.001407	-0.0270883	-0.031134	-0.0915781	-0.0551249	-0.00222996	-0.00826359	0.00333755	-0.0103237	-0.119001	-0.00200667	-0.00262073	0.00176335	-0.0177975	0.00336688	-0.0942765	0.000289673	-0.0198713	-0.00134053	-0.00112894	-0.00184573	-0.01221	0.0107841	0.00274797	0.00135422	-0.00406984	-0.00131	-0.0275677	-0.00132469	0.00427262	-0.00227715	0.0010608	0.00912736	-0.00122528	-0.013869	0.00399179	-0.000977962
solidity:mask:cell_region	0.107261	0.00745458	-0.0275026	-0.0178268	0.00325448	0.00405261	0.00765351	-0.00638017	-0.00776731	1.05974	-0.0447299	-0.0969912	0.00629619	-0.0690208	0.0332897	0.0601423	0.0331945	0.00495359	0.0328106	0.00261498	0.191929	-0.0699285	0.0673926	-0.0116272	-0.0802482	-0.0210976	-0.0315034	0.00799613	0.070099	0.0803339	0.0084913	0.00659949	-0.0253979	-0.0238476	-0.0304083	0.029994	0.0198865	0.0789072	-0.0245494	0.0971037	-0.012438	0.137364	0.0543662	4.02022
number of cells	-0.230129	-3.43425	-0.0188604	-0.00956099	0.118839	-0.125422	0.0656671	-0.0115071	0.144942	0.0184073	-1.20068	0.568368	0.0834732	-0.544528	0.043857	-0.970452	0.177477	0.127158	0.025715	0.0107564	-4.49828	-0.396117	-6.4386	0.121262	-1.11614	0.142438	-0.0255417	0.038676	-0.0068542	0.282958	-0.0445682	0.169154	-0.14916	-0.0090506	0.155103	-0.0698797	-0.0724542	-0.273075	-0.166056	-0.999365	-0.246316	-0.0330975	-0.288173	-0.239926
total_intensity:ReIA:cell_region	-0.312514	-0.0439278	0.137972	0.0232522	0.0585712	0.0304876	-0.0335021	-0.0502337	-0.13463	-0.474776	-0.103645	-0.405275	0.151841	-0.649258	0.0961359	-0.450024	0.636058	-0.023868	0.246854	0.287739	-0.773961	-0.339899	-1.83756	-0.102331	0.169201	0.0275046	-0.168007	0.0501148	-0.555064	-1.20177	0.0987289	0.178641	-0.00525704	-0.131959	-1.68447	-0.0405127	0.218304	0.307936	-0.00399992	-0.48207	-0.361657	-0.569953	0.0361776	-0.235044
total_intensity:Actin:cell_region	-0.0925729	-1.73133	-0.0558776	0.000724999	-0.161712	-0.153026	-0.081289	-0.094467	-2.06394	-0.117978	-0.155899	-2.48977	-1.23002	-3.05695	-0.310712	-0.550719	-2.22685	-0.17172	-0.0732841	0.103333	-0.538785	-0.0626627	-1.40388	-0.0209003	0.247372	-0.101993	0.00284112	0.305547	-1.16814	-6.32705	0.0984571	0.016153	-0.602586	0.169995	-0.450968	-0.692047	0.912111	-0.154664	-0.743836	-1.09004	-0.325009	-2.38721	-0.00744492	-0.454138
mean_intensity:ReIA:cell_region	0.412399	1.49285	0.0734447	0.00499776	0.0846541	-0.029301	-0.0497684	0.0173038	0.778237	0.467249	0.767855	0.126309	0.968186	-0.243063	0.0560306	0.637468	1.67772	0.035609	0.188585	0.185057	-0.159125	0.100569	-1.22974	0.257886	0.151001	0.147071	0.129867	0.0721575	1.18777	0.774534	0.0447226	0.178824	0.4306	-0.0585201	-0.351498	-0.0161356	0.0464848	0.192234	0.0345839	1.0828	0.268457	0.96816	0.123449	2.60462
mean_intensity:Actin:cell_region	0.55471	-0.638493	-0.0977092	-0.0477826	-0.0988082	-0.104713	-0.0660167	-0.073136	-8.19804	0.793154	0.526259	-1.86135	-0.338199	-2.2016	-0.373892	0.735922	0.323531	-0.12686	-0.0589494	0.0732033	0.122652	0.031338	-0.554388	0.276673	0.20514	0.230194	0.223802	0.317424	0.49143	-4.53728	-0.0264352	-0.0450639	-0.432114	0.831938	0.513482	-0.701436	0.74517	-0.347251	-0.725912	0.324856	-0.028766	-0.593732	0.00229443	1.0583
cv_intensity:ReIA:cell_region	0.373166	-0.352661	-0.136943	-0.104259	-0.0575028	0.0072732	-0.0489	-0.0514844	0.286417	0.438166	0.284215	0.672504	-0.151334	-0.154399	-0.319003	0.0111485	-0.266139	-0.142597	0.00906551	0.0772489	0.396218	0.392769	0.162266	0.088818	0.259447	0.027553	-0.0670224	-0.0168284	0.208061	-1.04278	-0.0428725	-0.0252493	-0.167258	0.000145675	-0.103567	0.0723159	0.014551	-0.380435	-0.0843649	-0.726186	0.197242	-0.608556	0.104369	0.036563
cv_intensity:Actin:cell_region	-0.116221	1.00354	0.0151752	-0.0128445	-0.0012953	-0.0228709	-0.0256196	-0.0161385	0.686248	0.544102	1.00313	1.33342	1.49202	0.999171	0.381479	0.573143	0.398101	0.0376553	0.0312745	0.0673159	1.29673	1.22559	0.667434	0.0336661	0.270432	0.0484825	0.0798114	0.0414025	1.16558	0.265771	0.0204623	0.00848814	-0.0730379	0.136666	0.366257	0.0264727	0.121857	0.032571	-0.0697276	1.06731	0.210137	0.288735	1.58152	7.18479
total_intensity:DNA:dna_region	0.00257664	-0.139177	-0.0564984	-0.0977898	-0.0631891	-0.0668574	-0.0696409	-0.0808993	-0.312939	-0.103956	0.105421	0.444676	0.100582	0.12007	0.0450209	-0.258337	-1.27407	0.0254894	-0.0165967	0.262791	0.469015	0.0503829	-0.820512	0.213517	0.164464	0.00676351	0.0993015	0.0346051	0.250552	0.343717	0.0569806	-0.0438871	0.0705383	-0.020296	-0.116921	-0.0886632	0.0875713	-0.038072	-0.0471679	-0.0805428	-0.0686428	-0.663062	0.0058623	-0.00574675
mean_intensity:DNA:dna_region	0.182159	0.343504	-0.111121	-0.0924714	-0.00660624	0.0303709	-0.0515845	0.01379	0.10266	0.622735	0.377488	0.976623	0.0196398	0.690192	-0.197542	0.246854	-0.305535	-0.0684781	-0.0258401	0.184784	0.914779	0.445295	0.349503	0.229662	0.3635	0.132948	0.177379	0.0535853	0.75716	0.377683	-0.0430926	-0.0732915	-0.0901992	0.0243913	0.737705	-0.0621047	0.0189327	-0.210327	-0.0880383	0.220763	-0.0528881	-0.410151	0.034052	0.145892
cv_intensity:DNA:dna_region	0.065098	0.412249	-0.0187591	-0.00595896	0.0103604	0.0107457	-0.0122509	-0.00547822	0.310856	0.492611	0.5813	0.426185	0.476292	0.278097	0.0639337	0.287712	0.536674	-0.00136407	0.0338526	0.0249284	0.537793	0.309233	0.644447	0.075633	0.153382	0.0521938	0.0565988	0.0373552	0.499185	0.181445	-0.0293251	-0.01302	0.0417334	0.0233511	0.538874	-0.0409216	-0.0181474	-0.029814	0.0421743	0.276575	0.0240392	0.0967782	0.00347269	0.234411
total_intensity:ReIA:dna_region	0.954711	0.763731	0.0700772	0.00933086	0.00987177	-0.0306393	-0.0310784	-0.0946344	0.564611	0.653698	0.648772	0.358009	-0.0355515	0.0407805	-0.236992	0.274966	1.58968	-0.00800747	0.313137	0.342093	0.547022	0.552566	-0.960911	0.171786	0.528696	0.179969	-0.084196	0.0950458	0.731354	0.0342937	0.183334	0.167607	0.30322	0.0569729	-0.713057	0.0182935	0.199156	-0.142529	0.0333191	0.588246	0.734432	0.224674	0.180615	1.35364
total_intensity:ReIA:nondna_region	-0.653835	-0.515507	0.152892	0.0371524	0.0489021	0.0397702	-0.033308	-0.0181865	-0.269782	-0.753724	-0.375184	-0.670792	-0.0318336	-0.796784	0.140068	-0.791871	0.261367	-0.0124859	0.214324	0.26065	-1.13851	-0.825576	-2.16875	-0.153446	-0.0139946	-0.0814315	-0.196439	0.0508801	-1.01616	-1.68388	0.100978	0.171029	-0.0310637	-0.361219	-1.89371	-0.0479503	0.221881	0.387444	-0.022008	-0.68257	-0.751914	-0.788852	-0.00763542	-1.09098
total_intensity:ReIA:nondna_outer	-0.747154	0.115538	0.0973202	0.108803	0.0236792	0.0840515	-0.0327092	0.0660594	-0.141647	-0.816893	-0.35161	-0.817324	-0.975654	-0.391763	0.0897865	-0.921916	0.346298	0.161531	0.117105	0.13487	-1.74531	-0.899887	-2.20257	-0.306599	-0.699952	-0.120049	0.00304665	0.0943029	-0.695003	0.200325	0.165461	0.214572	0.577464	0.00744523	-1.28865	-0.139946	0.061646	0.597241	0.104008	-0.122584	-0.482138	-0.115488	-0.0475748	-1.47493
total_intensity:ReIA:nondna_inner	-1.17406	-1.28975	0.178186	0.0454247	0.0492751	0.0617954	-0.0471706	-0.0499165	-0.536736	-1.04074	-0.469731	-1.21957	-0.691199	-1.0534	0.142776	-0.996963	-0.382751	0.0294603	0.219963	0.175565	-1.37822	-0.786901	-2.42317	-0.304359	0.0429995	-0.142289	-0.278262	0.0431733	-1.64003	-3.13323	0.0854946	0.163968	-0.115475	-0.209724	-2.06712	-0.0704381	0.246736	0.427569	-0.0468349	-1.05761	-1.01372	-1.32069	-0.0526751	-3.16519
total_intensity:ReIA:nondna_peridna	-0.434273	0.594008	0.0904321	-0.0230424	0.0581193	-0.0233886	0.00937535	-0.0868274	0.139123	-0.378436	0.18225	0.0750385	0.82027	-0.527368	0.00222892	0.0458021	0.722562	-0.140417	0.244131	0.252286	-0.397599	-0.281865	-1.69034	0.000767575	0.180543	0.163954	-0.180606	0.0802443	-0.0364749	-1.80763	-0.00881809	0.107068	-0.0713657	-0.273126	-1.79233	0.0906337	0.221496	-0.133822	0.00725492	-0.292736	-0.190975	-0.315062	0.291939	0.901074
mean_intensity:ReIA:dna_region	0.938623	1.11423	-0.00896502	-0.142426	0.039825	0.0799618	-0.0115939	-0.0939435	0.866299	1.84111	1.08219	0.990967	-0.138066	0.609974	-0.573279	0.506293	1.96642	-0.194765	0.379856	0.277491	1.95921	0.782745	-1.02451	0.130549	0.630112	0.165854	-0.0516671	0.0555275	1.03493	-0.470356	0.040748	0.162821	0.169173	0.0325745	-0.335795	0.00113109	0.184887	-0.335411	-0.022832	0.571541	0.668057	0.566846	0.268659	1.92637
mean_intensity:ReIA:nondna_region	-0.254132	1.27275	0.0867609	0.0208115	0.0757432	-0.0241003	-0.0472899	0.0350913	0.669116	0.261677	0.610013	-0.118417	1.60743	-0.34881	0.118878	0.527541	1.51009	0.0504283	0.158283	0.139044	-0.500247	-0.825304	-1.45297	0.133411	0.0488812	0.100342	0.121721	0.0775783	0.917484	0.75215	0.0320425	0.160642	0.439438	-1.80638	-0.668279	-0.0218483	0.0446935	0.270913	0.0426634	1.09561	-0.153444	0.886122	0.0777085	2.05969
mean_intensity:ReIA:nondna_outer	-0.305849	1.18562	0.086531	0.0644518	0.0451018	0.0155755	-0.0649289	0.0701508	1.09527	-0.111112	0.00305724	-0.39693	0.150287	0.0290969	0.120389	-0.383624	1.77428	0.163783	0.198436	0.146237	-1.27218	-0.983289	-1.56998	0.129775	-0.164627	0.0118459	0.0289188	0.294552	0.678506	1.48812	0.0909946	0.221753	0.787655	-0.028924	-0.636202	-0.0891367	0.0218608	0.338868	0.104762	1.6317	-0.247063	1.02454	-0.0215598	0.236632
mean_intensity:ReIA:nondna_inner	-0.129693	1.47777	0.0955933	0.109419	0.0644914	-0.0109766	-0.0518954	0.0500253	0.776828	0.317095	0.821652	-0.116707	3.34375	0.0410728	-0.0152003	0.776905	2.01206	0.0507115	0.102068	0.116043	-0.405353	-0.865798	-1.13165	0.190743	-0.0278591	0.106413	0.251278	0.162939	1.27523	0.843725	0.0383658	0.147155	0.472345	-0.118824	-0.412984	0.0208137	0.0218329	0.270967	0.0333237	1.29419	-0.127228	1.0713	0.0459321	1.67953
mean_intensity:ReIA:nondna_peridna	-0.44819	1.01942	0.0460824	-0.0559707	0.0579637	0.0692397	0.0031351	-0.0688739	0.713798	-0.127258	0.517844	0.565455	13.081	-0.00829531	-0.117175	0.255491	1.13989	-0.15537	0.338353	0.212437	-0.294581	-0.132305	-1.53922	0.0433327	0.191027	0.231757	-0.0571651	0.0500028	0.662544	-0.470528	-0.042789	0.117695	0.0585926	-0.315981	-1.1026	0.0961897	0.159975	-0.143582	-0.0187987	0.35152	0.0967187	0.261733	0.158065	1.38567
total_intensity_ratio:ReIA-ReIA:dna_region-cell_region	0.854852	0.683227	-0.042486	-0.0328448	-0.0271501	-0.0560341	-0.00900106	-0.0616574	0.356798	0.683323	0.475556	0.624284	0.00615824	0.521726	-0.310222	0.572804	1.05427	-0.0262623	0.00476203	0.084711	0.831707	0.709709	0.541772	0.264067	0.380125	0.114598	0.0840648	-0.00181568	0.937139	0.865636	0.0558146	0.0242421	0.11465	2.05731	0.364529	0.0374746	-0.0459479	-0.254187	0.0636109	0.54985	0.813381	0.624053	0.203733	2.01095
total_intensity_ratio:ReIA-ReIA:nondna_outer-cell_region	-0.29935	0.420144	-0.0467657	0.0428345	-0.0293867	0.0251795	-0.00927091	-0.0119311	0.580564	0.228852	-0.30095	-0.038454	-1.07233	0.214694	-0.0217003	-0.633273	-0.180707	0.115464	-0.0766957	0.0102176	-0.920315	-0.396697	0.302656	0.0235393	-0.38174	0.0306359	0.0903581	-0.0374184	-0.0974622	0.923901	-0.0546658	0.0233171	0.252085	0.491328	0.511143	-0.07345	-0.167853	0.102485	0.0105395	0.595619	-0.171077	0.347914	-0.24211	-0.673242
total_intensity_ratio:ReIA-ReIA:nondna_peridna-cell_region	-0.192191	0.538139	-0.00433836	-0.0249957	0.0411399	0.00471623	0.0155611	-0.048719	0.23416	0.217501	0.365462	0.514911	1.64191	0.303344	-0.0355309	0.490052	0.269275	-0.0456445	0.100022	0.0322348	0.6723	0.116057	0.290385	0.0645736	0.0077376	0.128246	0.203348	0.0594427	0.283857	-0.607781	-0.0847455	-0.0111763	-0.0741966	-0.065587	-0.0778798	0.0611776	-0.0746776	-0.200984	0.00693292	0.290604	-0.00114936	0.169783	0.145417	0.423662
total_intensity:Actin:dna_region	0.544892	-0.724667	-0.175861	0.148439	-0.140174	-0.18327	-0.119464	-0.144391	-1.24039	0.626732	0.785516	-1.04944	-0.542716	-2.02804	-0.807526	0.63574	0.347174	-0.0869147	-0.39519	0.0430086	0.689895	-0.0991982	-0.0300687	0.240399	0.394261	0.1919	0.357219	0.489016	0.946734	-4.18031	0.111986	-0.0319889	-0.113375	1.52342	0.527049	-0.974349	0.688764	-0.459147	-0.787397	1.27369	0.0809696	-0.491116	0.106304	1.58297
total_intensity:Actin:nondna_region	-0.14185	-2.03418	-0.0375969	-0.0297813	-0.163536	-0.0268107	-0.0785785	-0.0869947	-2.31066	-0.3243	-0.310006	-2.69801	-1.54064	-3.19804	-0.264154	-0.707618	-2.91043	-0.170321	-0.0275863	0.110298	-0.928937	-0.144857	-1.77151	-0.0498664	0.110684	-0.0915949	-0.0418183	0.215905	-1.50251	-6.84512	0.104888	0.0214595	-0.623438	0.100075	-0.56286	-0.674074	0.950194	-0.133824	-0.742049	-1.7519	-0.366037	-2.51216	-0.0492636	-11.8092
total_intensity:Actin:nondna_outer	-0.0830126	-1.97049	0.0350022	-0.0520705	-0.0600417	-0.0520768	-0.0313728	-0.061732	-2.3505	-0.683054	-0.642137	-3.10867	-2.43864	-3.08275	-0.11596	-0.974031	-2.42375	-0.0777229	0.0362199	0.13994	-1.68972	-0.181786	-2.20594	-0.0275908	0.0284791	-0.0479269	-0.063554	0.242229	-1.80386	-5.60413	0.0755747	-0.215018	-0.52684	0.031369	-0.689023	-0.663289	0.788784	-0.00336786	-0.597456	-1.94643	-0.368848	-1.97008	-0.21877	-1.45192
total_intensity:Actin:nondna_inner	-0.397035	-2.34832	-0.0246392	-0.0287456	-0.17411	-0.0221108	-0.0819947	-0.0953025	-2.58254	-0.554105	-0.396714	-2.91886	-1.92468	-3.40913	-0.253955	-0.885006	-3.81031	-0.228272	-0.0293935	0.123577	-1.14296	-0.299736	-1.96491	-0.064751	0.237418	-0.135511	-0.0647272	0.318742	-1.87883	-8.38745	0.107377	0.0192975	-0.677479	-0.025839	-0.678383	-0.660075	1.02294	-0.0775976	-0.787217	-2.23403	-0.493055	-3.02027	-0.194686	-58.8231
total_intensity:Actin:nondna_peridna	0.395765	-0.932932	-0.268188	0.101951	-0.123562	-0.13912	-0.0964155	-0.123188	-28.2385	0.693326	0.525352	-1.14564	-0.593983	-2.62436	-0.825585	0.71104	0.0432719	-0.228904	-0.20753	0.0411006	0.401363	-0.283875	-1.06833	0.189858	0.289766	0.192702	0.275635	0.463409	0.575276	-6.0797	0.0523511	-0.0112345	-0.428297	1.98549	0.562366	-0.878338	0.794246	-0.473139	-0.771811	0.422622	0.0325451	-0.732085	0.340506	1.1061
mean_intensity:Actin:dna_region	0.453912	-0.317435	-0.30154	-0.0900959	-0.118707	-0.156107	-0.0832543	-0.114484	-0.062439	1.16731	0.977912	-0.46193	-0.420221	-1.70636	-1.06775	1.03327	0.804955	-0.182064	-0.360543	-0.0183067	0.874373	1.55047	-0.163613	0.27899	0.456581	0.228629	0.337545	0.434868	1.4656	-4.04104	-0.0065492	-0.244862	-0.260565	5.40122	0.940867	-1.05749	0.624034	-0.609263	-0.872316	1.21727	0.117863	-0.335512	0.172134	2.03236
mean_intensity:Actin:nondna_region	0.630966	-0.722442	-0.0671496	-0.0432452	-0.0960541	-0.0999605	-0.0486772	-0.0580253	-2.8642	0.727546	0.416385	-2.12794	-0.435948	-2.33074	-0.296064	0.624251	0.198198	-0.109049	-0.0771669	0.0888621	-0.3762	-0.112688	-0.886281	0.254865	0.23801	0.21779	0.210043	0.323221	0.341969	-4.62404	-0.00583786	-0.0471161	-0.456816	0.164492	0.443859	-0.686413	0.585537	-0.280053	-0.71228	-1.40556	-0.0452789	-0.629485	-0.0197111	1.06463
mean_intensity:Actin:nondna_outer	0.0905149	-1.22319	0.0249237	-0.0635731	-0.0924239	-0.0686849	-0.0588864	-0.0549548	-1.40129	0.0923523	-0.516028	-3.04216	-2.2294	-2.75282	0.053747	-0.435882	-0.522415	-0.130952	0.0596227	0.134433	-1.26824	-0.178851	-1.40509	0.109184	0.00289578	0.0869479	0.00520128	0.429172	-0.8669	-4.41336	0.0264971	0.00779695	-0.448755	0.127208	-0.0675231	-0.52381	0.782961	-0.197796	-0.604784	-1.15935	-0.235439	-0.83519	-0.217182	-0.0417807
mean_intensity:Actin:nondna_inner	0.863826	-0.260112	-0.0386524	-0.0254336	-0.0976479	-0.0836633	-0.0739445	-0.0298067	-16.9391	0.682947	0.633814	-2.02668	-0.280735	-2.14228	-0.34799	0.902451	0.622429	-0.146457	-0.139988	0.0893529	0.153611	0.0463694	-0.31616	0.336621	0.216199	0.278278	0.308741	0.337988	0.675453	-4.70358	-0.0248734	-0.0376117	-0.446805	0.160258	0.684565	-0.654314	0.303554	-0.389894	-0.743793	-0.583345	0.112831	-0.459835	0.0184385	1.20251
mean_intensity:Actin:nondna_peridna	0.380294	-0.514609	-0.272855	0.0812571	-0.133419	-0.131571	-0.0922178	-0.111034	-54.6386	0.996788	0.676622	-0.820494	-0.596421	-2.13061	-1.03136	0.803608	0.646438	-0.244478	-0.229823	0.0208865	0.325033	-0.27192	-0.39186	0.244913	0.310623	0.194022	0.304303	0.612724	1.05311	-4.77462	-0.102327	-0.0460308	-0.371613	1.99097	0.743841	-0.983123	0.726519	-0.723357	-0.818516	0.577637	0.140965	-0.400877	0.330678	1.50266
total_intensity_ratio:Actin-Actin:dna_region-cell_region	0.940465	1.14606	-0.206003	0.0733951	-0.0196702	-0.126562	-0.032589	-0.249089	0.694383	0.634485	0.80357	1.25559	2.205	1.07773	-0.259173	1.03665	1.02359	0.124247	-0.183705	-0.11943	1.1632	-0.105615	0.746489	0.24111	-0.0264029	0.323432	0.311966	0.061973	1.56526	1.81952	-0.0747595	-0.0181272	0.435467	1.06267	0.841627	-0.278388	-0.225954	-0.290823	0.0964554	1.50864	0.390804	0.836169	0.177871	1.08555
total_intensity_ratio:Actin-Actin:nondna_outer-cell_region	-0.104204	-0.11435	0.0572148	-0.0125599	0.0617121	0.0375748	0.0142312	0.0350501	-0.0607739	-0.140301	-0.391019	-0.528111	0.12248	0.146594	0.135744	-0.532962	-0.1773	0.072159	0.0448991	0.0172908	-1.00034	-0.0233256	-0.179085	0.000380949	-0.0643216	0.0125872	-0.0239362	-0.0484893	-0.583599	0.44456	-0.0384003	-0.0235701	0.135949	-0.0199572	0.0730779	0.0386048	-0.146227	0.0294942	0.0945806	-0.485768	-0.0195438	0.197071	-0.278624	-1.23055
total_intensity_ratio:Actin-Actin:nondna_peridna-cell_region	0.871218	0.833751	-0.24109	0.0150867	-0.0199121	-0.0766303	-0.0137169	-0.0314539	0.37953	0.592891	0.621752	0.85032	20.9032	0.686824	-0.342531	1.05447	0.924465	-0.0305902	-0.146352	-0.0724221	0.77603	-0.17754	0.673207	0.19309	-0.0139883	0.255278	0.18924	0.172011	0.906064	0.659369	-0.0575815	-0.00493297	0.206518	0.0419274	0.821969	-0.221109	-0.0975646	-0.262357	-0.0371143	0.676977	0.350004	0.553529	0.245939	1.13207
total_intensity_ratio:ReIA-Actin:cell_region-cell_region	-0.031328	0.713668	0.0566747	0.0571159	0.038284	0.0465758	-0.0136121	0.0132877	0.596687	-0.225135	0.170534	0.756253	0.57712	0.787801	0.216446	0.151874	0.469992	0.114546	0.171432	0.0426288	-0.140286	-0.0867059	-0.241756	0.0124443	0.0163145	0.0910698	-0.0630621	-0.105924	0.177192	0.80758	-0.0136346	0.0542095	0.221751	-0.0858944	-0.363579	0.219294	-0.234479	0.219459	0.282324	0.41221	0.0763338	0.507984	0.0930958	0.124982
total_intensity_ratio:ReIA-DNA:cell_region-cell_region	0.029156	-0.0726462	0.0597	0.024342	0.0323925	0.042381	0.0152465	0.0547068	-0.0792006	-0.27759	-0.100342	-0.346226	0.0383926	-0.28019	0.0317745	-0.0900838	0.275193	0.0114552	0.0899277	0.0104795	-0.393343	-0.146428	-0.629413	-0.047528	0.00518452	0.00611502	-0.0633295	0.0246986	-0.297765	-0.583681	0.0240934	0.0452462	0.00165258	-0.0066405	-0.643627	0.00636587	0.0709086	0.124736	0.0125322	-0.127838	-0.0728932	0.0481429	0.00924603	-0.17142
total_intensity_ratio:DNA-Actin:cell_region-cell_region	0.0100793	1.24468	0.0290994	-0.0298319	0.0365359	-0.0382265	0.00451308	0.031738	1.14041	0.211146	0.408174	1.31473	0.73796	1.40021	0.17655	0.342128	0.0569547	0.101089	0.0268889	0.10386	0.929198	0.173897	0.961667	0.156681	0.0609936	0.12869	0.295701	-0.22505	0.93849	1.70602	-0.0958243	0.0331324	0.17899	-0.00634876	0.491164	0.369674	-0.441348	0.000585717	0.331704	0.646549	0.235255	0.872992	0.135575	0.318301
ccorr_normed:DNA-ReIA:cell_region	0.552672	0.383579	-0.00647535	-0.0778927	-0.0108447	-0.00954515	0.000329982	-0.0176028	0.17524	0.434135	0.397279	0.392801	-0.060795	0.37661	-0.287006	0.382975	0.604759	-0.0447454	0.0145976	0.0711273	0.490332	0.604519	0.345969	0.116786	0.412367	0.0542955	-0.0126773	-0.00286231	0.461608	0.460224	0.0526344	0.0245068	0.0580823	0.353382	0.241103	0.0279474	0.00293458	-0.180237	0.0314539	0.327146	0.55342	0.392471	0.172069	0.38343
ccoeff_normed:DNA-ReIA:cell_region	-0.122168	-0.613548	-0.015465	-0.0890878	0.00057161	0.0084038	-0.0138597	-0.0219203	0.033042	0.412828	0.120103	0.217272	-0.126429	0.243349	-0.233713	-0.674708	0.20841	-0.0129223	0.0136124	0.0527323	-0.584619	0.333064	-1.05047	0.55549	0.207714	0.0317779	-0.0388197	-0.00772028	0.180391	0.023449	0.0353325	0.00978166	0.00554109	0.158711	0.184195	-0.0295427	0.0102669	-0.139949	0.0295518	0.0851046	0.310474	0.148853	0.103887	0.689209
ccorr_normed:DNA-Actin:cell_region	0.545658	0.495358	-0.193213	0.0570686	-0.0202833	-0.0127757	-0.0144585	-0.142897	0.353307	0.417665	0.527798	0.680717	-0.0324139	0.739061	-0.468659	0.610407	0.705625	0.0460373	-0.106932	-0.1361	0.671897	-0.299876	0.498787	0.185059	0.0510554	0.194928	0.204055	0.0251409	0.869626	1.24576	-0.062968	-0.00244377	0.293669	0.042744	0.558827	-0.228804	-0.164603	-0.249565	0.0379949	1.04105	0.213783	0.458257	0.172453	0.990793
ccoeff_normed:DNA-Actin:cell_region	0.0141839	0.236483	-0.121182	0.0100956	-0.0250716	0.0276941	-0.00457896	-0.0166441	0.161742	0.233118	0.399172	0.551369	-0.0722769	0.484893	-0.289806	0.30184	0.277529	0.0102203	-0.0340037	-0.0786341	0.0746777	0.33335	-2.56518	0.0245248	0.06851	0.0781297	0.104513	0.0197243	0.469503	0.384394	-0.0396322	-0.0179275	0.0664467	0.63705	0.290659	-0.214439	-0.0444962	-0.101635	-0.00721064	0.568231	0.0862064	0.128196	0.173215	0.17937
ccorr_normed:ReIA-Actin:cell_region	-0.15109	0.0872479	-0.110534	0.0880227	-0.011629	0.00423362	-0.00758389	-0.0103303	0.0987647	0.187676	0.0460393	0.170437	-0.208584	0.0660078	-0.275776	0.138431	0.252143	0.0721885	-0.0659172	-0.0928027	0.0347478	-0.560589	0.144746	0.0743193	-0.0135797	0.110262	0.0878684	0.17103	0.261539	0.209142	-0.0541213	-0.000657899	0.177389	0.153956	0.209472	-0.194125	-0.0668132	-0.0345715	0.0271818	-0.160363	-0.0980461	0.199553	0.114037	0.349374
ccoeff_normed:ReIA-Actin:cell_region	0.023047	0.153415	-0.240919	0.0753737	-0.0536298	-0.0293497	-0.0288051	-0.0468047	0.187481	0.245305	0.216859	0.0249253	-0.081361	0.217365	-0.556169	-0.213393	0.375515	0.0324683	-0.106436	-0.183431	-1.51255	-0.419283	-0.839673	0.0898122	0.0630134	0.176028	0.234312	0.0878429	0.656734	0.360889	-0.11986	-0.000435273	0.19376	0.434724	0.495933	-0.29664	-0.0634549	-0.18246	0.00838978	0.382474	0.112662	0.267979	0.312828	0.602876
glcm_asm_mean:Actin:cell_region	0.249439	2.914	0.140519	0.0705163	0.142609	0.164622	0.0688829	0.186439	2.42173	1.71991	3.35605	4.19638	6.98883	2.91	0.564472	1.77588	1.56937	-0.04294	0.0705463	-0.0466678	3.75683	3.35035	1.46181	-0.246909	0.758688	-0.175019	-0.139192	0.100702	3.8082	3.24531	-0.0791361	0.00439578	-0.201454	0.685479	0.736351	0.654664	0.178086	0.413457	-0.126188	2.88463	0.752998	0.816696	1.5217	1.03495
glcm_contrast_mean:Actin:cell_region	0.485797	-0.301393	-0.0240121	0.0486925	-0.0335466	-0.0621937	-0.0147195	-0.120351	-0.798457	-0.204164	-1.01121	-0.77081	-0.893719	-0.693868	0.0206283	0.056304	0.274807	0.0438194	-0.0218839	-0.0107847	-0.759838	-0.952479	0.00309128	0.407883	-0.23799	0.200802	0.291784	0.0827873	-0.485057	-2.42593	0.107593	0.00872577	0.21646	-0.144029	0.133679	0.0888968	-0.194327	-0.653784	0.148669	-0.654609	0.248724	-0.153364	-0.117584	0.381159
glcm_corr_mean:Actin:cell_region	-0.0133877	0.0120299	-0.00635729	-0.00697199	-0.00660351	-0.00598634	-0.00118934	-0.000592135	0.0168067	0.0363273	0.0389668	-0.00358288	-0.00890635	-0.0718767	0.000922286	0.00883628	0.000986133	-0.00809857	-0.00490972	-0.00229735	0.0267898	0.00643177	-0.0203495	-0.00719781	0.00791401	-0.00757385	-0.010468	0.00504521	0.0383341	-0.190025	0.00242234	-0.00238758	-0.0180728	0.0191908	0.0206032	-0.0066001	0.0230392	-0.00461216	-0.0234869	0.0410145	0.00154529	-0.038707	0.0178001	0.00932846
glcm_var_mean:Actin:cell_region	0.239634	0.354819	-0.110834	-0.0962116	-0.162109	-0.12426	-0.0516423	-0.114242	-0.0479988	1.04292	0.507992	-0.364628	-0.636099	-1.2004	-0.0866323	0.28076	0.349258	-0.0605478	-0.130081	0.0401326	-0.152357	-0.665643	0.411704	0.212997	0.00687367	0.14192	0.263333	0.25516	0.672187	-5.44228	0.13815	-0.0371849	-0.0329281	0.382274	0.79476	0.0546227	0.143048	-2.69504	-0.217219	0.597565	0.285754	-0.11602	0.200226	2.33391
glcm_idm_mean:Actin:cell_region	0.0349591	0.681611	0.00509884	0.0168327	0.0248188	0.0134794	-1.04766e-05	0.0523514	0.45294	0.363432	0.930366	0.773133	0.676546	0.438393	0.0394207	0.558948	0.300159	-0.0364009	0.0235981	-0.028197	0.892132	1.05567	0.189838	-0.10004	0.287801	-0.0618419	-0.0887095	-0.00357836	1.06059	0.480721	-0.0348239	-0.00337402	-0.201812	0.251386	0.116447	-0.193988	0.201937	0.0404157	-0.163796	0.731666	0.045906	0.111845	1.55594	-0.0180939
glcm_sum_ave_mean:Actin:cell_region	0.520741	-0.718957	-0.082839	-0.0242475	-0.0792618	-0.0617177	-0.0301646	-0.0375347	-0.863443	0.0183262	-0.80466	-1.41189	-2.84692	-1.33893	-0.244895	-0.442355	0.109019	-0.0782241	-0.0685017	-0.0466393	-0.957381	-1.38396	-0.457621	0.061895	-0.253422	0.0736083	0.0460331	0.0400464	-0.666602	-2.7463	0.023164	-0.0230041	0.0531834	-0.0697315	0.019287	-0.0225751	-0.0224947	-0.0819942	0.00187212	-0.683322	-0.231789	-0.533368	-0.104061	0.168469
glcm_sum_var_mean:Actin:cell_region	0.228697	0.356026	-0.113746	-0.0994122	-0.165567	-0.183028	-0.0518781	-0.107736	-0.0317498	1.05132	0.659681	-0.355808	-0.637631	-1.23115	-0.0848583	0.286386	0.352243	-0.0631296	-0.134694	0.0337071	-0.144168	-0.66195	0.419946	0.21068	0.0339845	0.141514	0.259811	0.261114	0.687432	-5.80875	0.138706	-0.0416124	-0.0373421	0.405865	0.811135	0.0493246	0.151345	-0.293251	-0.221549	0.615247	0.28827	-0.211164	0.203139	1.09043
glcm_sum_ent_mean:Actin:cell_region	0.0108019	-0.12575	-0.0143517	-0.00678231	-0.0199532	-0.0130966	-0.00678944	-0.0131139	-0.196767	0.0255476	-0.119576	-0.33593	-0.437675	-0.247175	-0.0330614	-0.0564835	-0.0303208	-0.00530284	-0.0121453	0.000377863	-0.155098	-0.230343	-0.285592	0.0229327	-0.0184324	0.0138825	0.0190926	0.0138918	-0.142246	-0.725731	0.0195776	-0.00227222	-0.00140447	-0.00550261	0.0231203	0.00185358	0.00940064	-0.0973936	-0.0294702	-0.131095	0.00960103	-0.102688	-0.00888343	0.186077
glcm_ent_mean:Actin:cell_region	0.00129964	-0.221113	-0.00963507	-0.00154319	-0.0170309	-0.0089199	-0.00709644	-0.0231159	-0.197813	-0.076823	-0.245584	-0.396699	-0.516069	-0.269088	-0.0463733	-0.117116	-0.096334	-0.00102265	-0.00644584	0.00369851	-0.236692	-0.308961	-0.0957488	0.0285137	-0.0328499	0.0164546	0.00694543	0.00389453	-0.27289	-0.556391	0.0144968	-0.000568496	0.0155384	-0.0307289	-0.032119	0.0170438	-0.0153189	-0.00202703	0.0065998	-0.230695	-0.0523867	-0.0984859	-0.0448255	-0.00850945
glcm_diff_var_mean:Actin:cell_region	0.343609	-0.0734894	-0.0179242	0.0618799	0.00844604	0.0230604	-0.0285337	-0.139046	-1.61379	-0.1514	-0.55128	-0.495485	-0.57573	-0.66158	0.0890775	0.187646	0.261599	0.0511085	-0.000982495	0.0542713	-0.560147	-0.568788	-0.037366	0.316095	-0.168867	0.192322	0.399992	0.131626	-0.192802	-2.90341	0.08858	0.0138357	0.100802	-0.0646069	0.104006	-0.0379487	-0.0760008	-0.340868	0.0499621	-0.435087	0.242939	-0.195241	-0.0647967	0.394464
glcm_diff_ent_mean:Actin:cell_region	0.0356011	-0.152988	0.00130739	0.00561315	-0.00874274	-0.00926731	-0.00223871	-0.0185356	-0.195828	-0.0453948	-0.299896	-0.264441	-0.197321	-0.184802	0.00697379	-0.0323926	0.0400527	0.0130645	-0.00627904	0.00867089	-0.213482	-0.28387	-0.0563517	0.0442916	-0.0484303	0.0304712	0.0443446	-0.000978318	-0.251244	-0.348175	0.0112134	0.000868332	0.0568768	-0.0535587	0.000673704	0.0509808	-0.0559853	-0.0148861	0.0353642	-0.194438	0.0356176	-0.0360189	-0.0265802	0.291797
glcm_info_corr1_mean:Actin:cell_region	-0.0321996	-0.224095	0.0200654	0.00641504	0.0122962	0.0186823	0.00292403	0.0116745	-0.108462	-0.38489	-0.262641	-0.130338	-0.115579	0.113665	0.0387598	-0.137661	-0.181115	0.0150084	0.0177826	0.00524351	-0.185565	-0.154565	-0.158805	-0.0378023	-0.0344438	0.00014789	-0.0147893	-0.0586592	-0.337728	0.47582	0.00259782	0.0091681	0.0243074	-0.802571	-0.159421	0.042399	-0.0581315	0.0439909	0.0944893	-0.249341	-0.0407719	-0.0201397	-0.0506284	-0.361219
glcm_info_corr2_mean:Actin:cell_region	0.00305789	0.00380729	-0.00188433	-0.00127506	-0.00114764	-0.00231562	-0.000387483	-0.00104529	-4.55401e-05	0.00599801	0.00901198	-0.0265125	-0.00419645	-0.0317426	-0.00331723	0.005105	0.00624738	-0.00134246	-0.00247762	9.81022e-05	0.00312	-0.0056064	-0.010366	0.0029543	0.00122339	0.000400143	0.00134161	0.00359262	0.00759304	-0.953812	0.000509067	-0.000634804	-0.00252414	0.00227291	0.00486739	-0.00358854	0.0095732	-0.00286595	-0.0100176	0.00463921	0.00145354	-0.0127199	0.00179386	0.00715527
glcm_asm_std:Actin:cell_region	0.266148	2.39249	-0.000709971	0.0587371	0.00363694	0.0185882	0.00539029	0.0491679	1.07978	1.11458	2.76508	2.14024	4.03153	1.01331	0.0986945	1.89755	3.06458	-0.054882	0.0955163	0.0538433	2.59829	3.19097	0.959411	0.0219173	0.647013	0.116692	0.236172	0.344045	2.91314	-0.228437	0.0692526	0.000155538	-0.288547	0.579233	0.888714	-0.517768	0.575656	0.205231	-0.258627	2.28301	0.321367	0.408729	-0.0164982	1.39784
glcm_contrast_std:Actin:cell_region	0.316163	-0.627612	-0.199119	0.0288554	-0.0534378	-0.0409204	-0.077109	-0.350238	-2.26044	-0.355174	-1.52451	-1.12252	-1.95207	-1.32086	-0.0353427	-0.248976	0.322548	0.0378728	-0.00991711	0.167643	-1.02552	-1.09156	-1.43868	0.546768	-0.296593	0.405197	0.642117	0.20326	-0.690285	-5.36029	0.174231	0.0100245	0.0680697	-0.0917718	0.0936145	-0.10404	0.107967	0.0414174	-0.0615622	-0.981458	0.346817	-0.617347	-0.26584	0.0467982
glcm_corr_std:Actin:cell_region	0.213918	-0.748328	0.0702374	0.144712	0.0852647	0.0160486	0.063891	-0.119367	-0.797493	-0.953212	-1.18906	-0.690968	-0.433369	0.0423319	-0.0884605	-0.354939	-0.507719	0.136577	0.0156163	0.189765	-1.15215	-0.832319	-0.984615	0.282765	-0.232188	0.195131	0.354158	0.0826488	-0.807836	-0.159684	0.0847546	0.0421361	0.189094	-0.629986	-0.608034	-0.240187	-0.092854	0.0761252	0.203552	-1.58283	0.176338	-0.237209	-0.623861	-2.17623
glcm_var_std:Actin:cell_region	0.833069	-0.178451	-0.0474992	-0.0240863	-0.101169	-0.251866	-0.0662935	-0.0699007	-0.11821	0.67974	0.539654	-0.419412	-0.553418	-1.4596	0.190345	0.208326	0.783935	-0.116986	-0.147681	-0.103247	-1.28613	-0.987379	-0.522885	0.443068	-0.370317	0.362964	0.678264	0.81877	0.674164	-6.20615	0.0196397	-0.0726247	0.393876	0.0913733	0.928834	-0.100173	0.131876	-0.0682881	-0.0206315	0.0883704	0.258152	0.129141	-0.152886	0.710914
glcm_idm_std:Actin:cell_region	-0.00934428	0.04033	-0.136688	-0.0321848	-0.05985	-0.0445817	-0.0559318	-0.0870509	-0.0560802	0.200088	0.475677	-0.734615	-0.127319	-0.754741	-0.337132	0.339735	0.149759	-0.0118886	-0.061394	0.114988	0.396653	0.758897	-0.0563588	0.217081	0.106365	0.220493	0.27994	0.230125	0.609587	-1.76734	0.141301	-0.0027396	-0.181934	0.10846	0.310047	-0.511009	0.494171	-0.00924887	-0.367796	0.196985	0.200766	-0.180268	-0.196984	-0.173816
glcm_sum_ave_std:Actin:cell_region	0.890462	0.972257	-0.20851	0.052825	-0.0916045	-0.102781	-0.0971629	-7.61122e-05	0.337275	0.7744	0.802522	-0.240469	-0.145471	-0.373564	-0.272284	1.01002	1.28638	-0.0686431	-0.0322547	-0.186081	-0.0885244	-1.06675	1.15789	0.390685	-0.16573	0.452361	0.773431	0.385863	0.96533	-2.957	-0.0419255	-0.0388212	0.281402	0.0931387	1.04012	-0.0999807	-0.165145	-0.133074	0.106209	0.523287	0.463157	0.495127	0.0379351	0.53697
glcm_sum_var_std:Actin:cell_region	0.569824	-0.860817	-0.159615	0.038573	-0.0805805	-0.104113	-0.0667072	-0.334615	-2.20707	0.0671125	-0.687042	-1.27383	-4.30725	-1.60363	0.0494403	-0.116174	0.422805	-0.00371019	-0.0395739	0.0815259	-1.15561	-1.72575	-2.68275	0.447799	-0.348963	0.431802	0.747173	0.248405	-0.721899	-6.05313	0.146249	-0.0090267	0.099073	-0.0923459	0.326256	-0.168443	0.0788037	-0.756909	-0.0175532	-1.04692	0.326478	-0.611543	-0.276756	0.362995
glcm_sum_ent_std:Actin:cell_region	0.245487	0.524769	0.0227594	0.0880706	0.0349573	0.0503144	0.00857722	0.0616136	0.0672551	0.627122	0.367545	0.514745	0.053639	-0.0440459	0.0264518	-0.057748	0.232237	0.103251	0.0619571	-0.00519212	0.00498995	0.247857	0.473735	0.0888675	-0.353448	0.0622809	0.124522	-0.0152964	0.207504	0.247601	-0.0131174	0.00923823	0.365155	-0.384554	-0.0196491	0.081819	-0.318791	0.0584094	0.439818	0.369127	-0.238729	0.302119	-1.31425	-0.04692
glcm_ent_std:Actin:cell_region	-0.197363	-0.517226	-0.107731	-0.0159728	-0.038562	-0.0409782	-0.0557091	-0.0402809	-0.614017	-0.415068	-0.2605	-1.14929	-0.334696	-1.00785	-0.25714	-0.090213	-0.356646	0.0231561	-0.0807751	0.116279	-1.00153	-0.156874	-0.715685	0.138929	0.0322344	0.140774	0.194817	0.209347	-0.407907	-3.37497	0.163797	0.0117623	-0.123236	0.0194229	-0.116355	-0.364079	0.425663	0.0355866	-0.243013	-0.474147	0.106895	-0.521288	-0.230532	-1.0713
glcm_diff_var_std:Actin:cell_region	0.345931	-0.389103	-0.24584	0.051897	-0.0377272	-0.0108363	-0.0507416	-0.0678382	-1.97225	-0.345177	-1.08061	-0.699332	-1.14839	-1.1889	0.0852021	-0.0917895	0.251226	0.0372733	-0.0266824	0.227486	-0.874491	-0.781654	-1.1999	0.429781	-0.235403	0.40538	0.618318	0.220563	-0.475628	-5.62454	0.178407	0.00795184	-0.0521987	-0.00992346	-0.161965	-0.144892	0.137945	0.083596	-0.069147	-0.935328	0.325861	-0.672987	-0.153641	-0.0529197
glcm_diff_ent_std:Actin:cell_region	0.0433124	-0.439736	-0.132364	-0.0180258	-0.0482543	-0.0452371	-0.0427589	-0.0421866	-0.796395	-0.209851	-0.278221	-0.783132	-9.66754	-0.924357	-0.192601	-0.150819	-0.158046	-0.00863695	-0.0611702	0.112884	-0.329624	-0.288439	-0.557367	0.238427	-0.0628333	0.192729	0.285699	0.292479	-0.27438	-3.12329	0.137059	-0.00181609	-0.0156103	-0.00823732	-0.0020535	-0.261868	0.310294	-0.0408326	-0.182712	-0.414161	0.187756	-0.288235	-0.314985	-0.20834
glcm_info_corr1_std:Actin:cell_region	-0.212914	-0.459339	-0.084111	-0.00595699	-0.0396215	-0.0247596	-0.0319276	-0.0857616	-0.569395	-0.373523	-0.209757	-0.940976	-0.115807	-0.827199	-0.197725	-0.106406	-0.46954	0.0276032	-0.0334864	0.109988	-0.263336	0.289445	-0.846309	0.122113	0.0377272	0.102798	0.147538	0.155706	-0.421153	-3.04279	0.145916	0.0145909	-0.102389	-0.0108357	-0.298955	-0.339447	0.400069	0.052851	-0.0836449	-0.446943	0.0751943	-0.325398	-0.294828	-3.02446
glcm_info_corr2_std:Actin:cell_region	0.0112423	-1.43679	0.124848	-0.0753947	0.170423	0.105874	0.0193557	0.124334	-0.654993	-2.702	-1.76886	-1.10626	0.297093	0.646746	0.151061	-0.856892	-1.92916	0.199819	0.225655	0.113563	-0.958108	0.3716	-1.58725	0.0872339	-0.188705	0.0274703	-0.0604443	-0.0324479	-1.62732	1.79808	0.0171283	0.107895	0.165226	-0.555302	-1.41844	0.014758	-0.24382	0.745139	0.498774	-1.80488	-0.349251	-0.0678148	-0.436571	-4.22868
glcm_asm_mean:DNA:dna_region	0.00668125	0.230717	-0.0347589	-0.0168883	-0.00791075	0.0494857	0.0173209	0.0404618	0.654684	0.586541	0.617553	1.19058	-0.0508608	0.36551	-0.124326	0.263643	0.339831	-0.0288225	0.0282967	-0.00293085	0.0348877	0.132892	1.34928	0.0485501	0.178387	0.0526858	0.0590376	0.00772585	0.250801	0.112695	-0.0375047	-0.0320008	-0.0120159	-0.00457201	0.764939	-0.0192146	-0.0288484	-0.0367171	-0.0122664	0.13868	0.0277916	0.126603	-0.00446498	0.0554228
glcm_contrast_mean:DNA:dna_region	-0.0241649	-0.212683	-0.00407714	0.0771232	0.00697787	0.0118595	-0.000963105	0.00657523	0.433052	0.38688	0.0506078	0.214407	0.95664	0.412022	0.171934	0.290804	0.370165	0.0141822	0.00225525	-0.104282	-0.0887974	0.212109	0.328672	0.0207382	0.0611384	0.0442754	0.0777683	0.0618653	0.050077	0.261335	0.0362253	0.00580155	-0.0116218	-0.00745388	0.306591	0.011167	-0.0169161	0.130202	0.0417842	0.171832	0.102016	0.248269	0.0519706	0.120343
glcm_corr_mean:DNA:dna_region	0.00893582	0.0458279	-0.0104831	-0.0147096	-0.0035842	-0.00218873	-0.00184755	-0.0032743	-0.0239993	-0.00545271	0.103741	0.0270363	-0.0417472	0.000618777	-0.0351796	-0.00311605	-0.0261374	-0.00594732	0.00106641	0.0193726	0.0911118	-0.00975296	-0.00767218	0.00849335	0.0154131	-0.00252235	-0.00554044	-0.00512467	0.0638085	-0.0129395	-0.0174331	-0.0039615	-0.00113139	0.00240136	0.0193703	-0.00285651	-0.00398288	-0.044267	-0.0126435	0.0502944	-0.022312	-0.0417224	0.00180069	0.0112766
glcm_var_mean:DNA:dna_region	0.0646392	0.645893	-0.0669338	-0.048518	-0.00282549	0.00565547	-0.0184131	-0.0143136	0.204766	0.517388	0.673958	0.692232	4.76375	0.385014	-0.191618	0.207629	0.191264	-0.045029	0.00592827	0.0776877	0.77284	0.284145	0.486317	0.0814365	0.159022	0.040302	0.0420426	-0.00646597	0.758714	0.130327	-0.097567	-0.0245928	-0.0539112	0.030858	0.566397	-0.107555	-0.0408922	-0.301503	-0.0643548	0.380405	-0.0322669	-0.0832448	-0.0054755	0.239552
glcm_idm_mean:DNA:dna_region	-0.0248371	0.00733916	0.0248685	-0.0258072	-0.0125037	-0.0185114	-0.00612983	-0.0194839	-0.0974856	-0.26215	-0.0287129	-0.0863094	-0.0893446	-0.0651391	0.024751	-0.115932	-1.01369	0.00630462	-0.00881721	0.053816	0.0718655	-0.121779	-0.255053	-0.0253374	0.000467399	-0.0148469	-0.0220031	-0.0145955	-0.0786749	0.0396148	0.0205805	-0.00684784	0.0106065	0.0399743	-0.210566	-0.0227627	0.0222629	0.0236553	0.00102409	-0.0966166	-0.000479765	-0.0881601	-0.00439946	-0.0155205
glcm_sum_ave_mean:DNA:dna_region	-0.0180165	-0.0165484	-0.0210367	-0.031571	-0.0207718	-0.016056	-0.0164733	-0.0293663	-0.257343	-0.120671	-0.0952068	-0.0150768	-0.0612852	0.0871602	-0.0302984	-0.139784	-0.313461	-0.000465888	-0.0379673	0.0275214	0.0433556	-0.0203584	-0.212199	0.0233383	-0.0457559	0.00990358	0.0118399	-0.00699235	0.0456773	0.0647703	0.0216171	0.00544093	1.37787e-05	-0.000993834	-0.0194945	-0.0283275	0.0217724	-0.111136	-0.0124177	0.0268988	-0.0393051	-0.103308	0.0266906	-0.012189
glcm_sum_var_mean:DNA:dna_region	0.0694972	0.704165	-0.0675264	-0.0625244	-0.0219903	0.00171286	-0.0204932	-0.0155114	0.148237	0.530448	0.706916	0.627318	0.203456	0.387534	-0.204259	0.199558	0.164487	-0.047158	0.00613912	0.085878	0.813737	0.289272	0.499	0.0846114	0.164646	0.0394769	0.0433952	0.00501288	0.785688	0.132621	-0.103427	-0.0257145	-0.0642822	0.0327637	0.577193	-0.111475	-0.0420086	-0.325705	-0.069465	0.388292	-0.0367365	-0.0975088	-0.00532849	0.250558
glcm_sum_ent_mean:DNA:dna_region	0.0045768	0.0271067	-0.00788954	-0.00170165	-0.000348342	-0.000968449	-0.00210931	-0.00381696	-0.00760131	-0.00294957	0.0113359	0.00861716	0.00503634	-0.000870505	-0.00902561	0.000201235	-0.0124706	-0.00222262	0.00108785	0.0060256	0.0356824	-0.00260495	-0.0558493	0.00700121	0.00720591	0.000638883	0.00161129	-0.00175457	0.0358108	-0.00043326	-0.00538397	0.000803761	0.00263551	0.00660869	-0.00953644	-0.0003576	0.000774616	-0.0104782	-0.00217318	0.0285187	-0.00329816	-0.00966355	0.00290934	0.0228869
glcm_ent_mean:DNA:dna_region	0.0075712	-0.0464536	0.00622968	0.00660588	-0.000738058	-0.00670411	-0.00230193	-0.00448108	-0.0522229	-0.0594299	-0.0568016	-0.0671415	0.00963727	-0.0590787	0.0214505	-0.0379211	-0.0471777	0.0103314	0.000486791	0.00485872	-0.0633773	-0.027205	-0.144989	0.00329836	-0.0147626	-0.01044	-0.00477547	0.0033251	-0.0420602	-0.019384	0.00794016	0.00330611	0.00897927	-0.00273744	-0.0930139	0.00201113	0.0050879	0.0117599	0.00370732	-0.0268049	-0.00249704	-0.025106	-0.00345821	-0.0187312
glcm_diff_var_mean:DNA:dna_region	-0.055008	-0.435232	0.0296579	0.0812541	0.015277	0.00279766	-0.00233444	-0.0154287	0.616209	0.329661	-0.012471	0.143947	1.38179	0.48326	0.219848	0.274321	0.25395	0.0336311	-0.0332156	-0.105785	0.116199	0.232374	-0.0395612	0.00659511	0.0809038	0.0394498	0.0855603	0.0784242	-0.12348	0.373993	0.0960762	0.00761852	0.0228016	-0.0125266	0.236546	-0.00764805	-0.00852542	0.263137	0.0605106	0.133151	0.139564	0.277852	0.10311	0.0990619
glcm_diff_ent_mean:DNA:dna_region	-0.00425587	-0.0354376	2.18262e-05	0.0111892	0.00239813	0.00275996	0.00107697	0.00193802	0.0508374	0.0421959	-0.0177052	0.0146606	0.0842991	0.0443892	0.0246862	0.0333518	0.0343919	0.00182601	0.000340866	-0.0157935	-0.0188496	0.0231406	0.0117142	0.0027467	0.00322044	0.00578712	0.00949791	0.00809608	-0.0106285	0.0214262	0.00250833	0.00165461	-0.000735836	-0.00232831	0.0233208	0.00270411	0.000238283	0.020123	0.00510854	0.0183767	0.0114892	0.0321778	0.00659672	0.00986459
glcm_info_corr1_mean:DNA:dna_region	-0.0294569	-0.191845	0.0536734	0.0299279	0.00429838	-0.0113459	0.000567283	-0.00695774	-0.102647	-0.369396	-0.26308	-0.312968	0.00888395	-0.234193	0.106543	-0.127429	-0.144186	0.0292748	-0.00295259	0.00158896	-0.960132	-0.136551	-0.438135	-0.0278721	-0.0735384	-0.0437491	-0.0134734	0.00305829	-0.301199	-0.038085	0.0374245	0.00559052	0.0186373	-0.00558259	-0.386429	0.029173	0.0201569	0.0940805	0.0276055	-0.182172	-0.00178411	-0.0673279	-0.019272	-0.215866
glcm_info_corr2_mean:DNA:dna_region	4.1597e-05	-0.000980265	-0.00047788	-0.000344933	-2.75191e-05	2.54478e-06	-1.58511e-05	0.000372509	0.000424318	0.00167048	0.00141657	0.00131804	-0.000145269	0.00115196	-0.00103519	0.000584776	0.00052618	-0.000345849	-7.1317e-05	-3.68715e-05	0.000973527	0.000938149	0.000719028	0.00023731	0.000756109	0.000151084	0.000273092	-0.000205062	0.00167038	0.000284721	-0.000427846	-6.43907e-05	-5.66538e-05	0.000492602	0.00140032	-0.000120928	9.08983e-07	-0.000777709	-0.000223126	0.000982075	-3.71722e-05	0.000490107	0.000537369	0.00294092
glcm_asm_std:DNA:dna_region	0.00956088	-0.111513	0.00686398	-0.00974846	-0.00420737	0.00790286	0.00996772	0.00868052	0.577995	0.115412	0.614933	1.19727	0.0278236	0.704849	0.0460423	0.00173024	0.0267088	0.00626061	0.00272062	0.0678982	0.0530582	-0.0131946	0.461016	0.0308327	0.294225	0.0328175	0.0506247	0.0158684	0.665661	0.13716	0.00686443	-0.0212448	0.0355857	-0.0188895	0.199122	-0.00860171	-0.0023663	0.099542	0.0165914	-0.090933	0.061476	0.0283706	-0.00304489	0.0286771
glcm_contrast_std:DNA:dna_region	-0.00856857	-0.180171	-0.106776	0.0434624	0.00270146	0.00813876	-0.0172238	-0.00344335	0.44872	0.408809	0.271773	0.406616	2.29632	0.491066	-0.0116028	0.399475	0.312792	-0.0032279	0.00878057	-0.052579	0.127916	0.323713	0.504614	0.12955	0.229002	0.0958224	0.164027	0.0512834	0.260869	0.3803	-0.00801494	-0.0161506	0.00244288	-0.00820817	0.568373	-0.0125666	-0.0186173	0.0781647	0.0877238	0.256889	0.0974284	0.29645	0.105602	0.161566
glcm_corr_std:DNA:dna_region	-0.0915302	-0.898389	0.0506933	0.0668062	0.0220105	0.0245845	-0.0098277	-0.161993	0.149394	0.124946	-0.376349	-0.403428	0.532574	0.109323	0.217663	0.293455	0.28676	0.0720412	0.00342244	-0.111556	-0.544488	0.195766	-0.176085	0.0426814	0.0523567	0.0728774	0.117151	0.080385	-0.561517	0.518288	0.115974	0.013866	0.0476822	-0.0237898	0.0572109	-0.0384023	0.0264764	0.297583	0.0912238	-0.267649	0.175442	0.389045	0.032451	-0.0254755
glcm_var_std:DNA:dna_region	-0.0784094	-0.0574592	-0.147275	-0.195106	-0.0733058	0.00591316	-0.0649996	-0.0796981	-0.618947	-0.346152	-0.0558194	0.40209	-0.409341	0.435925	-0.440792	-0.249545	-1.28268	-0.0618434	-0.0960506	0.12307	0.387033	0.29554	-0.251602	0.121791	0.146979	0.102478	0.104892	-0.0637096	0.253263	0.357633	-0.0321564	0.0114828	-0.10401	-0.0123281	0.1547	-0.102759	0.0439852	-1.66635	-0.10199	-0.0295966	-0.241816	-0.354522	0.113589	0.0264585
glcm_idm_std:DNA:dna_region	0.0538008	0.246692	-0.0478924	-0.0750716	-0.0108257	-0.0104376	-0.0300959	-0.0197354	0.0477028	0.157948	0.311015	0.355537	-0.0265967	0.0518527	-0.101272	0.102774	0.0341833	-0.0224644	0.0103643	0.0900628	0.30975	0.131124	0.234311	0.090263	0.201814	0.0698183	0.0799993	-0.00526701	0.49237	0.0621837	-0.0580012	-0.027771	-0.00333868	0.0211287	0.315544	-0.0331266	-0.0287288	-0.0935167	-0.00519726	0.18273	0.0143675	-0.00121287	0.0728729	0.213788
glcm_sum_ave_std:DNA:dna_region	-0.0268378	0.254517	-0.144118	-0.0975327	-0.0261281	0.00802384	-0.0181248	-0.0108743	0.00720427	0.138722	0.336409	0.439694	-0.22424	0.303262	-0.366128	0.0927624	-0.236793	-0.0779713	-0.0154666	0.0624181	0.681807	0.240652	0.527743	0.0706656	0.264113	0.11909	0.119291	-0.0387873	0.350706	0.13181	-0.0671724	-0.00780942	-0.111992	-0.00435039	0.403452	-0.0609877	-0.0746041	-1.07148	-0.0640289	0.160417	-0.127514	-0.039103	0.0650412	0.0514785
glcm_sum_var_std:DNA:dna_region	-0.0415331	-0.0476492	-0.144449	-0.108139	-0.0343064	0.0140245	-0.0534643	-0.0474429	-0.0452013	-0.0745605	0.183583	0.428751	-0.115688	0.511969	-0.206114	0.105302	-0.558217	-0.0373582	-0.0552038	0.0404611	0.307798	0.261855	0.10399	0.133379	0.202006	0.133788	0.104887	-0.0208147	0.28409	0.415219	-0.0282392	0.00164526	-0.0651598	-0.00565282	0.287551	-0.0605397	-0.0376599	-0.588036	-0.0408741	0.129988	-0.120943	-0.00251702	0.124116	0.076228
glcm_sum_ent_std:DNA:dna_region	-0.0401278	-0.289864	-0.0217784	-0.0358619	-0.00770075	0.0247231	-0.00166606	-0.00564877	0.0688547	0.0615487	0.100267	0.137886	-0.0432091	0.15221	-0.0764541	0.172893	0.0852983	-0.0100727	-0.00280549	-0.0387704	-0.0526431	0.146464	0.502237	0.0500674	0.113133	0.106667	0.0911865	0.0356364	0.00456976	0.195871	0.023985	0.0116222	-0.0333776	-0.00516501	0.247024	-0.021384	-0.00680607	-0.822425	0.0275883	0.0434482	0.0218758	0.147123	0.0617507	0.0217578
glcm_ent_std:DNA:dna_region	-0.00743119	-0.400397	0.210748	-0.00937715	-0.020712	-0.0457117	-0.0128911	-0.0557712	-0.236231	-0.627471	-0.282943	-0.495644	0.0991881	-0.534969	0.225038	-0.280763	-0.331458	0.0488004	0.000911713	0.0933085	-2.13752	-0.236357	-0.736397	0.0789212	-0.0149249	-0.0371527	0.0112781	0.0136139	-0.318575	-0.0291855	0.0515516	0.00949921	0.0919453	-0.014527	-0.489026	0.0315048	0.0218565	0.223466	0.0401669	-0.283998	0.0162425	-0.21149	-0.0628546	-0.248125
glcm_diff_var_std:DNA:dna_region	-0.0283702	-0.476228	-0.000651922	0.0376092	0.00057765	0.00465631	-0.0329943	-0.0482438	0.483653	0.336612	0.0607791	0.240132	2.57414	0.557514	0.141834	0.353158	0.269115	0.0399852	-0.0197152	-0.0616255	0.206465	0.320222	0.159263	0.120395	0.235348	0.0896554	0.167065	0.0707031	0.059286	0.514947	0.0761182	0.0017986	0.0221179	-0.00067669	0.22526	-0.0422791	-0.00934685	0.178061	0.0606613	0.18647	0.125071	0.324569	0.104322	0.155784
glcm_diff_ent_std:DNA:dna_region	0.0195007	0.0847164	-0.0581323	-0.0404873	-0.00174838	0.00195111	-0.012622	-0.0280188	0.114461	0.121359	0.118636	0.182311	0.0287851	0.0656327	-0.0836688	0.118722	-0.075985	-0.00537108	0.000523141	0.0363018	0.157876	0.115934	0.170315	0.0878281	0.14857	0.0780782	0.0951802	0.00286016	0.224741	0.118	-0.0393989	0.00679151	0.0213084	0.000744317	0.178023	-0.0193725	0.00291388	-0.0385401	-0.00726727	0.112294	0.0329138	0.0619307	0.0631698	0.11253
glcm_info_corr1_std:DNA:dna_region	-0.0564606	-0.586505	0.0821492	0.014511	-0.0320563	-0.0516401	-0.0245286	-0.0732834	-0.289976	-0.433924	-0.613192	-0.622511	-0.361534	-0.516635	0.190943	-0.369527	-0.645896	0.0456063	-0.0467819	0.104397	-1.50333	-0.262481	-0.962937	0.0227488	-0.029235	-0.0188267	-0.00151439	0.0316109	-0.544698	0.185721	0.08692	0.00704134	0.067472	-0.135553	-0.672689	-0.0400257	0.0827901	0.15812	0.0529543	-0.406697	0.00552562	-0.275004	-0.0134137	-0.444188
glcm_info_corr2_std:DNA:dna_region	-0.109801	-1.3344	0.309957	0.200718	-0.0108418	-0.082442	-0.0557906	-0.0368704	-0.836635	-1.71744	-2.44559	-2.68618	0.0653658	-1.83723	0.909858	-0.780166	-1.13054	0.26665	0.000195377	0.135408	-5.74353	-0.877476	-1.52101	-0.437625	-0.463085	-0.0855508	-0.0858901	0.0980855	-2.72588	-0.0019799	0.270557	0.0461138	0.108135	-0.449017	-1.59429	-0.0370647	0.0769005	0.566215	0.226922	-1.72933	0.153889	-0.875819	-0.498296	-3.74087
glcm_asm_mean:ReIA:cell_region	1.21766	0.983581	-0.37294	-0.354873	-0.286274	-0.0537793	-0.266319	-0.0747283	2.34125	4.60696	1.94401	3.60653	-0.21599	-0.480483	-1.16584	0.961839	-0.530043	-0.618489	-0.271936	0.282361	2.45701	1.13955	0.384693	-0.447307	0.891223	-0.26575	-0.506356	-0.0665501	2.32191	-1.06057	-0.15823	-0.00683769	-0.268211	5.51616	0.72675	0.325292	-0.252291	-0.942786	0.0661456	0.476916	0.833803	-0.907265	0.933923	1.37315
glcm_contrast_mean:ReIA:cell_region	-0.433546	0.303227	0.0169118	0.0929121	0.0631677	0.0244657	0.0668697	-0.0170485	-0.710837	-0.140372	-0.464974	0.207678	0.360187	0.48614	0.370352	0.219342	-0.0509908	0.130303	-0.0997932	-0.0836993	0.102282	-0.51956	0.713131	-0.00436688	-0.340077	0.0167296	0.231504	0.0220246	-0.241512	1.0428	0.0137523	-0.0152514	0.174384	-0.17943	0.220063	-0.0560938	-0.0976412	0.170946	0.0949886	0.597085	-0.369502	0.58905	-0.243027	4.6404
glcm_corr_mean:ReIA:cell_region	0.00671613	-0.00931192	0.00182567	-0.000862853	0.000100891	0.00191044	-0.0013005	0.000143753	0.00745194	0.00636415	0.0174975	-0.0115561	-0.00092764	-0.008738	-0.002775	0.00657983	0.0156282	-0.00328171	0.00652031	0.00369604	-0.00289659	0.00649668	-0.0550297	0.00330059	0.00855172	0.000782348	-0.000300571	0.00186669	0.0153353	-0.0506733	0.00208915	0.00132676	-0.0018967	0.000722296	-0.0207889	0.00244955	0.00376323	-0.014169	-0.00365285	-0.0200981	0.00778771	-0.00385901	0.00692403	0.00777262
glcm_var_mean:ReIA:cell_region	0.00673838	0.717491	0.138101	0.0102588	0.0497565	0.0376178	-0.0154835	0.050536	0.132839	0.215101	0.209895	0.222507	3.26449	0.065023	0.129001	0.522967	0.594487	-0.0410115	0.153091	0.0867091	0.154627	0.204901	-0.428593	0.253887	0.1907	0.197325	0.175472	0.049502	0.465655	-0.762739	0.0982126	0.0342889	0.0265436	-0.0918269	-0.524554	0.0625187	0.0807755	-0.666489	-0.0214935	0.144765	0.337998	0.472478	0.145097	1.53921
glcm_idm_mean:ReIA:cell_region	0.41404	-0.221458	-0.11771	-0.0709847	-0.0440987	-0.00294091	-0.0531924	-0.00476989	0.601739	0.411701	0.53898	0.713952	-0.137301	-0.271921	-0.391867	0.126991	0.214697	-0.101154	0.0964768	0.0809081	0.470761	0.327934	-0.291766	0.0907334	0.285247	-0.0133456	-0.155405	-0.0135855	0.396008	-0.955356	-0.0620621	0.00428814	-0.0971546	0.0316875	-0.141165	0.0671376	-0.130215	-0.285031	-0.0668489	-0.46772	0.181129	-0.642856	0.217165	0.107283
glcm_sum_ave_mean:ReIA:cell_region	-0.299971	0.386974	0.172448	0.0956475	0.0747707	-0.0144453	0.0290704	0.021132	-0.251177	-0.0907861	-0.234577	-0.399605	0.443704	0.190196	0.284421	0.34279	0.495053	0.130465	0.064583	-0.0134517	-0.360823	-0.449235	-0.313394	0.0883388	-0.19642	0.0417404	0.136867	0.0942988	0.268483	0.527695	0.091379	0.0369732	0.115225	-0.0374581	-0.522091	-0.0285849	0.0224688	0.120843	0.0733314	0.828793	0.0818428	0.565763	-0.0522353	0.527653
glcm_sum_var_mean:ReIA:cell_region	0.196974	0.720305	0.138589	0.0100241	0.0508374	0.0382007	0.0116976	0.0505625	0.137356	0.218979	0.215362	0.221316	0.902844	0.0616725	0.128525	0.524876	0.593589	-0.0440019	0.156597	0.0875014	0.161827	0.206913	-0.430651	0.279896	0.194322	0.197014	0.173153	0.0504164	0.471344	-0.765679	0.100473	0.0339289	0.0265637	-0.104539	-0.521656	0.0637445	0.0839723	-0.743163	-0.0226869	0.138925	0.342469	0.470708	0.148694	1.6709
glcm_sum_ent_mean:ReIA:cell_region	-0.0506316	0.0116691	0.0431834	0.0238386	0.0121518	8.81006e-05	0.00256797	0.00354999	-0.07967	-0.0594606	-0.0490979	-0.238908	0.0383423	0.0187242	0.0624411	0.0285881	0.0720216	0.0261355	0.0168151	-0.00291136	-0.102287	-0.0879258	-0.0990193	0.0239797	-0.0299891	0.0130128	0.0257583	0.0248835	-0.053014	0.0175949	0.0158562	0.00520876	0.0214945	-0.0187855	-0.0740213	-0.0129808	0.0087712	0.0206653	0.00149708	0.000220283	-0.0439273	0.0390697	-0.0213781	-0.00178466
glcm_ent_mean:ReIA:cell_region	-0.119794	-0.0348313	0.0361705	0.0211768	0.015182	0.00414795	0.00743849	0.00641276	-0.162602	-0.265639	-0.112572	-0.278545	0.0291188	0.0246918	0.073377	-0.0491326	0.0238413	0.035899	0.00776403	-0.011559	-0.149865	-0.0973858	-0.08591	0.00627063	-0.0663838	0.00118495	0.0180034	0.0235345	-0.142624	0.000386162	0.0193152	0.00456912	0.0317144	-0.0287814	-0.106733	-0.018383	0.00242414	0.0532089	0.00851737	-0.0426305	-0.0739888	0.0269796	-0.0399015	-0.0529444
glcm_diff_var_mean:ReIA:cell_region	-0.364385	-0.0169158	-0.0216086	0.0200298	0.0335483	-0.00393901	0.0349443	-0.00854317	-0.569214	-0.0704624	-0.300823	0.480245	0.214203	0.431904	0.234784	0.294943	0.0338825	0.0953903	-0.0308664	-0.100159	0.149112	-0.440218	0.655594	0.00465462	-0.18892	0.222694	0.226353	0.00721953	-0.213263	0.653091	-0.0742862	-0.0151287	0.123932	-0.173603	0.11468	-0.0299622	-0.0861681	0.0522695	0.0856427	0.405359	-0.310151	0.351556	-0.133972	1.47231
glcm_diff_ent_mean:ReIA:cell_region	-0.107187	0.0512179	0.0141583	0.0252526	0.015785	0.00670933	0.0148717	0.0114481	-0.174936	-0.143839	-0.129039	-0.0991417	0.0842327	0.0900554	0.0862502	0.0369317	-0.0739823	0.0293544	-0.0158974	-0.0230208	-0.0702852	-0.105236	0.0924171	-0.00334309	-0.0851203	0.00122744	0.0513043	0.00952708	-0.0840683	0.207193	0.0160658	0.000308001	0.0375236	-0.205683	0.0417468	-0.0102396	0.00309418	0.0491608	0.0138245	0.0819826	-0.0805918	0.120054	-0.0704734	0.0145436
glcm_info_corr1_mean:ReIA:cell_region	-0.192453	-0.202713	-0.00592311	0.000519993	0.00176105	-0.00900557	0.000485472	0.020455	-0.107707	-0.147738	-0.213978	-0.158583	-0.582419	-0.0783706	0.005971	-0.139748	-0.242024	0.0190618	-0.0408991	-0.0174409	-0.120069	-0.0646502	-0.0372228	-0.0289454	-0.0570892	-0.0393907	-0.0222279	-0.0155784	-0.28182	0.0175923	0.00310699	-0.00074858	-0.00536721	-0.021452	0.0176547	0.00111243	0.000895159	0.0454986	0.0164268	-0.117638	-0.0782937	-0.109304	-0.0301016	-0.317655
glcm_info_corr2_mean:ReIA:cell_region	0.00348597	-0.00473814	0.00253485	0.00159924	0.000464988	0.000950511	0.000220385	0.00287667	0.00158848	0.00254957	0.00699653	-0.00663746	0.00495439	0.00124641	0.00132311	0.00725973	0.00830126	0.000792537	0.00408709	0.00134161	-0.00303918	0.00231805	-0.00490924	0.00341723	0.00267877	0.00208069	0.00267856	0.00168938	0.00130386	-0.00302446	0.000255382	0.000433802	0.000615203	-9.40581e-05	-0.0186078	-0.000176845	0.000422737	0.00102779	-0.000357513	0.0026248	-0.00114331	0.00200134	-5.49284e-05	5.08014e-05
glcm_asm_std:ReIA:cell_region	1.35628	1.04415	-0.436702	-0.113213	-0.105248	-0.0305065	-0.093774	-0.018444	0.673957	0.739963	1.88763	2.19902	-0.0946387	0.0520565	-0.851603	1.02921	2.11654	-0.225794	0.0173233	0.424254	2.07017	1.21114	0.364374	0.223648	0.67793	0.254299	0.234826	0.0608563	1.81226	-0.550496	-0.139346	0.125027	0.0528637	0.594638	1.15709	0.00589657	-0.0441889	-0.617866	0.130574	0.0305229	0.724874	-1.29374	0.312387	1.12987
glcm_contrast_std:ReIA:cell_region	-0.148088	0.0614463	-0.0991888	0.117472	0.0551962	0.0501653	-0.00230396	-0.0168162	-0.613106	-0.27771	-0.351471	0.565106	0.125786	0.633817	0.114872	0.339276	0.192561	0.151488	-0.00338319	-0.102392	0.0625124	-0.65056	0.498506	0.183127	-0.204765	0.385966	0.52221	0.0523914	0.103569	0.85978	-0.0616004	0.0379345	0.232326	-0.121231	0.146405	-0.0856366	-0.062403	0.0588783	0.0727849	0.974287	-0.499318	0.511769	-0.3026	0.39498
glcm_corr_std:ReIA:cell_region	-0.289855	0.19894	-0.0987846	0.109787	-0.0315436	0.0166948	0.0660722	0.00468722	-0.395361	-0.320703	-0.600788	0.234984	-0.0472452	0.478771	-0.0618063	-0.225651	-0.69232	0.132095	-0.284042	-0.125716	0.0560795	-0.507498	1.09313	-0.0898383	-0.399788	0.240449	0.244157	-0.0632597	-0.506617	1.42616	-0.150402	0.0129839	0.19787	-0.0448371	0.421208	-0.142463	-0.159589	0.378891	0.203987	1.00713	-0.451778	0.298993	-0.370502	-0.275744
glcm_var_std:ReIA:cell_region	0.140093	1.37724	0.130021	0.141563	0.0816853	-0.0263968	-0.00551063	0.0337757	0.849405	0.666792	0.550019	0.610357	2.57816	0.768117	0.0243809	0.322432	0.925331	0.027024	0.0120461	0.122361	-0.186607	-0.1106	-26.6413	0.242054	0.0216554	0.174979	0.463219	0.0097365	0.700804	0.669229	0.00201579	-0.0445183	0.149139	0.0376497	0.376716	0.114048	-0.202585	-0.0421882	-0.0587854	1.24713	0.330339	1.16202	0.0587694	0.208945
glcm_idm_std:ReIA:cell_region	0.568036	0.50817	-0.0220755	0.0287941	0.0132632	0.027305	-0.050997	0.0212224	0.276415	0.157906	0.607467	-0.107882	-0.101327	-0.134362	-0.337614	0.253689	0.71006	0.00117534	0.0110952	0.157041	-0.0801954	0.00663296	-0.58286	0.272745	0.133142	0.297339	0.378195	0.0449994	0.646975	-0.408969	-0.0244486	0.0890596	0.152362	0.0022371	-0.0675045	-0.128006	-0.00526629	0.0277002	0.0479405	0.194596	0.216934	0.138911	-0.0498457	0.303938
glcm_sum_ave_std:ReIA:cell_region	0.112037	1.22056	0.0632568	0.0519272	0.027058	0.0459602	0.00488883	0.0695306	0.672762	0.452786	0.629894	0.915894	2.33288	1.11867	0.0651069	0.767003	1.16715	0.0572218	0.00366122	0.0343924	0.352929	-0.374474	0.612733	0.412998	-0.00502563	0.407712	0.727093	0.170546	0.910413	0.697628	0.0233202	0.0032279	0.322964	-0.0218735	0.490519	-0.0340021	-0.267265	-0.188145	0.130138	0.909169	0.466039	0.959299	0.0480354	0.543144
glcm_sum_var_std:ReIA:cell_region	-0.323993	0.939737	0.166087	0.200538	0.0816286	0.0449855	0.0354057	-0.0288493	0.110957	0.317774	0.332125	0.557567	0.666544	0.585115	0.230982	0.598016	0.939367	0.149113	-0.0704031	-0.0790854	0.168276	-0.982836	0.466214	0.177131	-0.346415	0.340726	0.681109	0.678246	0.265715	0.985884	0.0418946	0.0549362	0.421107	-0.173377	0.423552	-0.127274	-0.218802	0.0711929	0.044558	2.05052	0.201508	1.18215	-0.22095	0.679757
glcm_sum_ent_std:ReIA:cell_region	0.630302	1.22921	-0.0875323	-0.0271426	-0.0148022	-0.0400981	-0.0167731	-0.142403	0.764722	0.722297	1.13885	1.42768	1.85486	0.922911	-0.11041	1.07726	1.45198	-0.0509881	-0.0115374	0.00546863	1.24762	0.645572	0.924304	0.134924	0.502246	0.426632	0.640295	0.140773	1.34691	1.45714	-0.0822308	-0.0218746	0.233252	-0.0476244	0.972092	-0.123359	-0.166437	-0.0800386	0.0351569	1.11404	0.581838	0.725366	0.0304307	0.751062
glcm_ent_std:ReIA:cell_region	0.116371	-0.248492	0.0175264	0.0757382	0.00501778	0.0202228	-0.0362964	0.0114948	-0.16162	-0.385093	0.0848347	-0.497439	-0.182708	-0.346178	-0.156324	-0.104023	0.0996211	0.0613067	0.0303376	0.0959576	-0.251097	-0.265691	-0.768499	0.163496	0.00743135	0.201093	0.257938	0.0364358	-0.127886	-0.535872	0.0175231	0.0750587	0.136003	-0.0099986	-0.477195	-0.144093	0.0486333	0.173306	0.0594098	-0.424784	-0.11787	-0.510839	-0.190291	-14.0208
glcm_diff_var_std:ReIA:cell_region	-0.260732	-0.428482	-0.156161	0.0654971	0.0300533	0.00295746	-0.0146483	-0.00848468	-0.432324	-0.0417201	-0.211854	0.799006	1.53637	0.524788	-0.0368468	0.357255	0.167413	0.100714	0.00481171	-0.0230609	0.235782	-0.514701	0.500721	0.187676	0.0373368	0.357199	0.467036	0.103535	0.146267	0.411923	-0.0991246	0.0146068	0.153261	-0.142694	0.0341115	-0.0495042	-0.0483923	-0.318923	0.0764178	0.571533	-0.462525	0.337565	-0.0596365	0.312022
glcm_diff_ent_std:ReIA:cell_region	0.157385	0.2756	0.00636568	0.03422	0.00877834	0.00555435	-0.0289982	0.0066148	0.0530271	-0.0197861	0.276439	0.0267865	0.254275	0.15363	-0.148279	0.177523	0.309126	0.0373338	0.0223502	0.0740497	-0.042274	-0.211451	-0.252477	0.146917	0.0674281	0.207473	0.313777	0.0148545	0.23845	0.13557	0.00992506	0.0502362	0.0977409	-0.0702547	-0.320076	-0.081124	0.0092526	0.0319368	0.0224191	0.154361	0.0957417	0.223268	-0.107091	0.118136
glcm_info_corr1_std:ReIA:cell_region	0.140698	-0.341417	-0.0959335	0.0648422	0.00330234	0.0208603	-0.0294932	0.0104971	-0.15026	-0.362795	0.075164	-0.398145	-0.390269	-0.337598	-0.174972	-0.202767	0.0459566	0.0282233	0.014501	0.0978871	-0.283857	-0.22634	-0.75267	0.114748	0.0227657	0.165095	0.195989	0.0103837	-0.198025	-0.481005	-0.00186444	0.0823018	0.13009	0.00106419	-0.379703	-0.147207	0.0481655	0.151276	0.0422117	-0.383369	-0.115408	-0.572044	-0.172985	-5.91013
glcm_info_corr2_std:ReIA:cell_region	-1.16202	-1.8504	-0.248522	-0.0767097	-0.134761	-0.0978017	0.0165819	-0.107965	-1.2964	-1.52685	-1.23314	-0.108807	-4.85498	-0.97037	-0.226978	-1.57305	-2.06256	0.117253	-0.45663	-0.144917	-0.717636	-0.338452	-0.869358	-0.161823	-0.361195	-0.304606	-0.346855	-0.359407	-2.1371	0.550886	-0.069145	0.0116503	-0.0492453	-0.0251392	0.163299	-0.123726	0.0191041	0.61105	0.160174	-0.907386	-0.462736	-1.42691	-0.449334	-1.82203

## Sheet: HPTC-B
Feature names	Tetracycline	Puromycin	Paraquat	Arsenic(III)oxide	Bismuth(III) oxide	Cadmium(II) chloride	Gold(I) chloride	Potassium dichromate	Cephalothin	Acetaminophen	Lithium chloride	Ethylene glycol	Valacyclovir	Lincomycin	Glycine	Acarbose	Metformin hydrochloride	Cisplatin	Tacrolimus	Cyclosporin A	Aristolochic acid	Ochratoxin A	Phenacetin	Furosemide	Lindane	Melatonin	Gentamicin	Cephalosporin C	Copper(II) chloride	Germanium(IV) oxide	Tenofovir	Cephaloridine	Vancomycin	Ciprofloxacin	Ribavirin	Dexamethasone	Rifampicin	5-Fluorouracil	Citrinin	Ibuprofen	Levodopa	Triiodothyronine
area:mask:cell_region	-2.01476	-0.835365	0.0418155	-1.75197	-1.03464	-1.68897	-1.27905	-1.0799	-5.20837	-0.181544	0.00836986	-0.167918	-0.100778	-0.105863	-0.13009	-0.0950841	-0.0513231	-0.815716	-2.34744	-1.12526	-1.413	-0.75306	-0.515214	-0.252219	0.0799153	-0.50571	0.0526162	-1.68643	-1.29338	0.0976019	0.0281609	-0.146794	-0.0509407	-1.30972	0.0638165	0.191269	0.0485679	-0.114496	-1.298	-0.666331	-1.59011	-0.404847
area:mask:dna_region	-0.288381	0.00232276	0.282657	-0.619706	-9.08386	-0.515236	-0.354644	-0.24649	0.0615151	0.0501482	0.0873765	-0.0250104	0.0840566	-0.0361377	-0.00729588	-0.00930421	0.0766514	-0.340334	-0.82565	-0.353247	-2.85659	-0.242439	-0.106544	-0.0115649	-0.0833374	-0.0468757	-0.00671663	-0.411326	-0.00989022	0.102268	0.0134918	0.0755958	0.0404839	-0.523126	0.0561353	-0.146845	0.0699121	0.0367572	-0.162222	-0.0566475	-0.339662	0.0792486
roundness:mask:dna_region	0.0181392	0.0209871	0.076668	0.073133	0.0212152	0.112534	0.246562	0.0136207	0.336253	-0.0492752	-0.0206492	-0.00835098	-0.0259456	-0.00972008	-0.00835127	-0.00317495	-0.0207101	0.0381675	0.102466	0.0977491	0.161162	0.104625	-0.0235292	-0.0530659	0.0100918	-0.0882614	0.00672831	0.107313	0.140726	0.0132341	-0.000285877	-0.0085541	0.000129859	0.532197	0.0254551	0.0149834	0.0945345	-0.00334281	0.135632	0.0122841	0.0353451	0.266799
roundness:mask:cell_region	1.42319	0.184408	0.0688888	0.418726	2.38515	0.290387	0.215144	0.153678	0.311112	0.00177974	-0.0183738	-0.00200502	0.0382805	-0.00228346	0.0164396	0.0296309	-0.00720511	0.173463	0.341996	0.732417	0.289098	-0.0970002	-0.169222	-1.01185	-0.0107068	-0.289726	-0.0270955	0.26149	0.0904725	-0.0345522	-0.0253095	-0.0920041	-0.0622793	-0.0828735	0.0424611	-0.00599154	-0.0586791	-0.0387886	0.311462	-0.164422	0.25948	1.82645
solidity:mask:dna_region	-0.000702075	-0.00359444	0.00372743	-0.0140061	-0.0628119	-0.00433127	0.00427078	-0.00766291	0.0252478	0.000120213	-5.27866e-05	6.52778e-05	0.0324577	-0.000537356	0.000294255	0.000954847	-0.000746908	-0.0181959	-0.0636638	-0.0262962	0.0058646	0.00263638	-0.00106409	-0.00118484	-0.00208892	-0.00402325	-0.0011909	-0.0164392	0.00687198	-0.00127512	-0.00239749	0.00177627	-0.0383757	-0.0316214	0.00283329	0.000148323	-0.00394886	-0.00136204	-0.00131548	-0.00417452	-0.00731926	0.00801568
solidity:mask:cell_region	0.0737376	0.0525059	0.0208268	0.115942	0.0243002	0.0937755	0.0194434	0.075824	0.0120981	-0.00161102	-0.0038182	-0.00684054	0.0168688	0.0014204	-0.00113736	0.0056172	-0.00871225	0.0462713	0.151865	0.080179	0.0956806	-0.183232	-0.0177926	-0.0511649	-0.36393	-0.066354	-0.00829287	0.0502072	0.0187416	-0.0132566	-0.0122078	-0.0457635	-0.165094	-0.0419302	0.0025788	0.00986457	-0.0122492	-0.00275064	0.0901836	-0.0200748	0.116113	0.153297
number of cells	-0.118871	-0.130418	-0.0634246	-0.641499	-1.57228	-0.0180584	0.0518357	-0.756672	-0.0142689	0.291889	0.000234969	0.278824	0.304411	0.22024	0.285565	0.18147	0.162387	0.353327	-4.72711	-0.00879001	-6.2189	-1.66966	0.208015	0.131954	0.0285958	0.130849	-0.124241	-0.499146	0.201065	-0.184855	-0.0586573	-0.0978806	-0.197163	-0.00786056	-0.18918	-0.261443	-0.163316	-0.00840101	-6.91992	0.0101463	0.0597258	6.18571
total_intensity:gH2AX:cell_region	0.432503	0.694794	-0.189172	0.799939	0.427829	1.59816	1.65583	-1.11751	8.60808	0.238512	0.184804	-0.0530946	0.0798999	-0.0207116	-0.130945	-0.040388	-0.0465971	0.0434453	3.9823	0.38465	1.18316	4.70314	-0.345022	-0.14892	2.3144	-0.507737	0.249585	2.02694	1.03775	0.0895424	0.161492	-0.0832383	4.30979	1.3648	-0.276978	0.298634	44.2152	-0.341142	0.786362	-0.166383	-0.876301	2.5248
total_intensity:Actin:cell_region	-0.439467	-0.5975	-1.39071	-1.25861	-0.433216	-3.0277	-3.17238	-0.60814	-1.24028	-0.166598	-0.190564	-0.985062	-0.23341	-0.348534	-1.02746	-0.200809	-0.284678	-2.29556	-2.5358	-1.2653	-1.63434	-0.48972	-1.00969	-0.363625	-0.613766	-1.13257	0.402381	-1.07318	-3.82028	0.167354	-0.151077	-0.789721	-0.0395985	-0.221561	-0.772659	1.34481	-0.395991	-0.991475	-0.530015	-0.40728	-2.006	-0.215942
mean_intensity:gH2AX:cell_region	2.16524	1.68373	-0.213735	2.68147	1.8372	3.26126	2.8358	-0.0220094	14.6446	0.388491	0.199392	0.133017	0.180417	0.0814104	0.047463	0.0133885	0.0104079	0.969978	3.95295	2.00339	2.37335	2.84645	0.0820807	0.080938	-0.0580749	-0.0505434	0.206306	3.7207	2.55241	0.0284663	0.159891	0.0705517	4.75326	3.04642	-0.297794	0.542831	31.5648	-0.231404	1.90902	0.631171	0.671767	0.537135
mean_intensity:Actin:cell_region	1.02489	0.317026	-1.55866	0.257096	0.578148	-1.40754	-2.37264	0.53624	0.342581	0.0956669	-0.173609	-0.857865	-0.18351	-0.217695	-0.906235	-0.096314	-0.285872	-61.4899	-1.0513	3.4554	-0.206809	-0.0557796	-0.489531	-0.179831	-0.532146	-0.65157	0.410069	0.857336	-4.00656	0.0784658	-0.198379	-0.661553	0.344623	0.697479	-0.728927	1.12709	-0.432621	-0.857486	0.882894	0.358087	-0.450395	0.325135
cv_intensity:gH2AX:cell_region	-0.113033	0.127201	0.43759	-0.170444	-0.0377821	0.698287	0.911587	-0.45235	36.0804	-0.0589517	0.0553722	0.0137063	0.287184	-0.0204235	0.0609708	-0.0161871	-0.0804035	0.0120655	0.299889	-0.123226	0.461979	0.981817	-0.254898	-0.0825724	-0.0251461	-0.379998	0.0326523	0.193615	0.370926	-0.106706	0.140112	-0.176331	3.29299	0.194068	-0.132669	0.129989	-0.311398	-0.283094	0.295021	-0.106066	-0.206112	-0.134471
cv_intensity:Actin:cell_region	-0.00495975	-0.104442	0.182211	0.760483	1.80157	0.776975	0.705327	0.569925	21.1524	0.0455577	0.00872631	-0.0508589	0.0734802	0.00186759	-0.0473666	-0.0166229	0.0667118	1.18078	0.615635	0.898484	1.11985	1.26865	-0.0489131	-0.0316187	0.0864464	-0.108898	0.00441465	1.07896	0.478862	0.00283344	-0.0249598	-0.103718	0.116229	0.451721	-0.0536036	0.132112	-0.00805826	-0.102214	1.76171	0.241587	0.53141	0.155169
total_intensity:DNA:dna_region	-0.434476	-0.00226818	-3.81902	-0.146578	0.107405	0.136349	0.205377	0.208217	-0.197011	0.131542	0.148864	0.0740289	0.464981	7.52202	0.0861232	0.480029	0.0471033	-0.132223	-0.817673	1.33188	0.481777	-0.0106382	-0.146946	-0.0977985	-0.0258568	-0.0997083	-0.106175	0.116978	0.151212	0.044977	0.0503557	0.0667745	-0.0757262	-0.0323851	-0.0709483	0.103033	-0.0582646	0.0297779	0.0589099	0.00363775	-0.4789	0.0390107
mean_intensity:DNA:dna_region	-0.079614	0.0962242	-0.690413	0.440467	0.400176	0.652115	0.467526	0.195965	-0.162379	0.131941	0.0870229	0.121152	7.92401	3.83249	0.0970505	0.214825	0.0539374	0.291563	0.0623837	0.497165	0.632132	0.213801	-0.0167016	-0.0684424	0.0481447	-0.124499	-0.0806198	0.585701	0.30977	-0.00833486	0.0227766	0.00162884	-0.0783092	0.659608	-0.0370388	0.130721	-0.21698	-0.0080785	0.20734	0.0201368	-0.100705	-3.52162
cv_intensity:DNA:dna_region	0.913192	0.0566636	-0.130867	0.453117	0.41821	0.413147	0.290806	0.215668	-0.0178752	0.0222785	-0.0309533	0.0118519	0.037606	0.173524	0.0457144	0.0922704	0.00870508	0.283891	0.678936	0.935362	0.232255	0.129038	0.0496283	0.00992009	0.0754818	0.010457	0.0225289	0.4599	0.112024	-0.0383292	0.00654067	0.00644031	1.89519	0.558136	-0.03223	-0.122572	-0.0206366	-0.0137779	0.166671	0.0554511	0.112315	-0.229681
total_intensity:gH2AX:dna_region	0.987333	1.14048	0.170405	1.67569	1.13886	2.88328	2.95019	-0.744728	129.826	0.318472	0.224658	0.135421	0.784827	-0.0128624	-0.100195	-0.0388165	-0.178722	0.232431	2.53104	0.977925	2.1677	5.59924	-0.493558	-0.238301	-0.255263	-0.788671	0.265407	3.00041	2.26166	-0.0365755	0.341221	-0.326792	1.23798	2.12794	-0.541081	0.502324	36.7599	-0.717069	1.49129	-0.194329	-0.233854	-0.22101
total_intensity:gH2AX:nondna_region	0.291342	0.410634	-0.551056	0.18019	0.123914	-1.39723	-0.395815	-1.42345	-0.115772	0.0765107	0.0707832	-0.137243	0.00848891	-0.0524838	-0.207572	-0.0415796	-0.0453861	-0.185834	-0.223023	-0.194968	-0.574451	52.384	-0.278973	-0.136805	0.405732	-0.340071	0.23721	0.674775	0.207591	0.160581	0.102753	-0.0484482	5.0477	17.3133	-0.152102	0.272432	0.300056	-0.0981176	-0.509611	-0.150461	-1.42753	0.0167159
total_intensity:gH2AX:nondna_outer	0.380316	0.465702	-0.308497	0.355794	0.287484	-0.732588	-0.163593	-0.770932	0.172904	0.177225	0.127576	-0.0678781	0.00865411	0.0167655	-0.0660532	-0.0471499	-0.0353625	-0.0274819	1.03058	0.303043	-0.300143	1.86178	-0.0285899	5.42407	0.200141	-0.00278635	0.164084	1.34785	0.381404	0.172095	0.146936	0.25459	0.766105	1.28728	-0.0863696	-1.01628	2.02143	0.0283469	-0.0936002	0.202195	-0.593001	-0.0630737
total_intensity:gH2AX:nondna_inner	-16.5988	0.0842825	-0.668519	-0.676753	-0.0102118	-2.16646	-1.71243	-1.89037	-14.3127	-0.0259771	0.0416127	-0.225899	-0.0413848	-0.095223	-0.289357	0.00363615	0.0180955	-0.458563	-1.92946	-0.722536	-1.5718	-0.842691	-0.444046	-0.225762	0.560583	-0.497002	0.262588	-0.973103	-1.97898	0.214517	0.0722542	-0.126346	5.72426	-0.495928	-0.178446	0.363801	0.160951	-0.13956	-1.45685	-0.417397	-2.34834	-0.122897
total_intensity:gH2AX:nondna_peridna	0.684483	1.14884	-0.697712	1.03789	0.6504	0.162748	0.930073	-1.10446	0.93834	0.324895	0.0980063	0.0787578	0.243282	0.0171269	-0.0421843	0.0761228	0.0703143	0.485029	5.61657	0.561096	0.840239	1.51629	-0.106896	-0.0406814	5.16006	-0.328853	0.202981	1.77819	0.543818	0.0391447	0.103493	-0.0382512	2.95329	1.26258	-0.171098	0.236268	41.8534	-0.15749	0.82886	0.267477	-0.795738	0.601124
mean_intensity:gH2AX:dna_region	1.85548	1.44146	-0.104804	2.30311	1.559	3.35094	3.17445	-0.567612	146.265	0.281981	0.244109	0.140724	0.190021	-0.051301	0.0500495	-0.0390462	-0.0370675	0.838697	3.56067	2.00683	2.28612	4.68399	-0.294603	-0.163716	-0.17651	-0.677036	4.60911	3.48471	2.33331	-0.177313	0.203688	-0.483327	73.6047	3.05589	-0.517703	0.723595	2.21397	-0.636791	1.68835	-0.091877	-0.0759877	-0.154796
mean_intensity:gH2AX:nondna_region	1.62655	1.44515	-0.476337	2.04156	1.36453	1.56762	1.02982	-0.187563	1.19076	0.309368	0.105675	0.0576386	0.116329	0.0674798	-0.0611309	0.045195	0.0759112	0.744717	2.62293	1.64953	0.787304	8.75965	0.261516	21.0512	0.887836	0.323365	0.198609	2.45094	1.00748	0.0959199	0.0927763	0.125531	1.63343	2.20749	-0.147859	0.05576	2.83811	0.0269135	1.03544	0.552056	0.415927	0.427217
mean_intensity:gH2AX:nondna_outer	0.869839	1.06442	-0.348068	1.6258	1.07654	1.35672	0.821036	-0.0801826	1.0037	0.26627	0.11753	0.000644081	0.0802518	0.0892238	-0.0753655	0.00405281	-0.0170772	0.531319	2.87825	1.45411	0.603239	6.5278	0.220085	0.358042	0.0798285	0.175099	0.136233	2.4278	1.28017	0.142717	0.159537	0.272204	0.905777	2.29701	-0.107846	-0.0062423	0.803139	0.0460912	0.777575	0.535816	0.468618	0.22591
mean_intensity:gH2AX:nondna_inner	2.10967	1.63226	-0.506266	2.40563	1.6125	0.788806	-0.171601	-0.0594887	0.911728	0.306008	0.101921	0.0566897	0.100528	0.0547903	-0.071971	0.0488313	0.0750771	0.886957	1.22551	1.67519	0.572563	1.29242	0.381751	8.13259	0.600477	0.47957	0.193919	1.91674	0.547664	0.0966508	0.0722838	0.169572	1.66742	1.74627	-0.154414	0.0488034	0.539034	0.0648778	0.779195	0.545718	0.410973	0.426954
mean_intensity:gH2AX:nondna_peridna	1.11331	1.34161	-0.815574	1.90791	1.18213	1.74726	1.43637	-0.724092	5.76538	0.347169	0.087224	0.103561	0.169904	0.0378464	0.0251333	0.0372454	0.0806792	0.795027	2.54337	1.34172	1.14747	1.82489	0.0443894	0.0813461	1.40061	-0.0734292	0.230355	2.58178	1.23498	0.0168908	0.144167	0.018345	7.64251	2.19882	-0.145788	0.221631	1.08496	-0.116133	1.12042	0.478955	-0.0534989	0.408524
total_intensity_ratio:gH2AX-gH2AX:dna_region-cell_region	0.649713	0.37057	0.310701	0.676828	0.496819	0.944634	0.94213	0.135965	7.70633	0.0636724	0.0881896	0.0923306	0.0496943	-0.00856928	0.0971306	0.00328834	-0.0272565	0.299406	0.76064	0.230808	0.846889	0.911149	0.0359482	0.0711652	-0.112853	-0.0854012	0.112467	0.716846	0.748816	-0.0845276	0.792663	-0.0467579	0.0102357	0.400801	-0.168019	0.26194	-0.248675	-0.183187	0.646646	0.264737	0.466885	0.251769
total_intensity_ratio:gH2AX-gH2AX:nondna_outer-cell_region	-0.0591366	-0.231555	-0.0346123	-0.352147	-0.0677596	-1.14037	-1.06994	0.436159	-9.13739	0.053868	-0.0460584	0.0328978	-1.31359	0.0424122	-0.00544667	-0.00143615	-0.0117913	0.00762326	0.0848717	0.247047	-1.12536	-2.58099	0.242477	0.137142	0.0928746	0.363413	-0.0790614	-0.326475	-0.506226	0.0537745	-0.0155772	0.288943	0.0760291	0.20794	0.104262	-0.15079	0.232565	0.218671	-0.64931	0.133563	0.230185	-0.245851
total_intensity_ratio:gH2AX-gH2AX:nondna_peridna-cell_region	1.32303	2.00384	-0.387759	0.218317	0.301342	-0.634038	-0.788318	0.169092	-19.5582	0.11071	-0.0305423	0.142316	0.104837	0.0764717	0.0884187	0.0996726	0.0745555	0.34096	-1.06362	0.248566	-0.354771	-0.601198	0.200768	0.0640725	0.0589861	0.512505	0.00537865	-0.275683	-0.67943	-0.0904871	-0.0476555	0.00848679	-0.0311429	-0.0621824	0.0890244	-0.0630451	-0.0400733	0.135469	-0.0604637	0.211542	0.0425135	0.289103
total_intensity:Actin:dna_region	0.670812	0.455335	-1.43472	0.374501	0.546209	-1.24518	-1.91159	0.780171	-0.139578	0.0897881	-0.154334	-0.813347	-0.251288	-0.37108	-0.819107	-0.138193	-0.219525	-3.84709	-0.781844	-0.555323	0.00565634	-0.0389146	-0.550589	-0.194429	-0.611576	-0.627452	0.305315	1.17409	-1.47275	0.0684663	-0.154734	-0.329356	0.664252	0.802804	-1.33031	0.990484	-0.583698	-0.756669	2.06685	0.417573	-0.613967	0.0422224
total_intensity:Actin:nondna_region	-7.04461	-0.733056	-1.39229	-1.55443	-0.505441	-3.40621	-3.38885	-0.869179	-1.52466	-0.200333	-0.190287	-1.00638	-0.198619	-0.332955	-1.04915	-0.207081	-0.287455	-3.34227	-3.00676	-1.38984	-2.22324	-0.572079	-1.05956	-0.383702	-0.606398	-1.17816	0.412307	-1.4444	-4.23926	0.177763	-0.150849	-0.825279	-0.0647075	-1.39278	-0.775864	1.31706	-0.383336	-0.986265	-1.18157	-0.475377	-2.20907	-0.226687
total_intensity:Actin:nondna_outer	-0.491084	-0.6594	-1.07318	-1.96032	-0.530806	-3.23072	-3.05045	-0.685585	-1.08854	0.0376845	-0.140755	-0.860142	-0.100611	-0.227278	-0.842348	-0.126277	-0.223281	-2.72319	-2.98975	-1.11299	-2.97451	-0.221484	-0.801387	-0.25609	-0.424968	-0.804189	0.359195	-1.57885	-3.55246	0.133128	-0.129942	-0.711018	-0.0251781	-30.2073	-0.731031	1.13091	-0.295233	-0.840665	-1.33543	-0.186508	-1.66425	-0.200306
total_intensity:Actin:nondna_inner	-3.76276	-0.964195	-1.4873	-1.67801	-0.577284	-4.0056	-3.81271	-1.1054	-16.5689	-0.282457	-0.2062	-1.12469	-0.242501	-0.385794	-1.14519	-0.284647	-0.390557	-3.22741	-3.37419	-1.7297	-2.67419	-0.798635	-1.18231	-0.453927	-0.56147	-1.31972	0.441512	-1.95758	-4.98612	0.212712	-0.15229	-0.903158	-0.125635	-1.32085	-0.755839	1.43324	-0.460593	-1.05881	-1.78277	-0.658737	-2.83583	-0.25786
total_intensity:Actin:nondna_peridna	0.560851	0.293203	-1.82193	0.147931	0.248441	-1.78866	-2.50189	0.478408	-0.236145	0.132694	-0.156036	-0.821957	-0.192828	-0.345195	-0.958992	-0.100646	-0.312343	-52.6555	-1.85689	2.00909	-0.474375	-0.473893	-0.694866	-0.27865	-0.677645	-0.897813	0.39764	0.634906	-4.46779	-0.0207855	-0.187718	-0.603683	0.666378	0.527399	-1.29627	1.20383	-0.632099	-0.907412	0.356872	0.323503	-0.806795	0.208788
mean_intensity:Actin:dna_region	0.593013	0.559469	-1.68453	0.742931	0.90473	-0.714889	-1.60771	0.860039	2.90749	0.03693	-0.248187	-0.781902	-0.272157	-0.353239	-0.845204	-0.133738	-0.284359	-17.9189	-0.996356	1.39941	-0.138426	4.49006	-0.530124	-0.175104	-0.528083	-0.52442	0.319282	1.45808	-2.95915	-0.0937027	-0.17792	-0.481526	0.585654	1.24086	-1.08354	1.02024	-0.66869	-0.797521	2.15969	0.444783	-0.456605	-0.0730075
mean_intensity:Actin:nondna_region	0.836299	0.265165	-1.59594	0.128199	0.443654	-1.64981	-2.53533	0.429762	0.109181	0.111925	-0.165679	-0.806417	-0.184162	-0.210553	-0.913283	-0.0853119	-0.283987	-71.0081	-1.18513	3.16183	-0.285318	-0.119668	-0.508614	-0.168552	-0.533413	-0.683675	0.418558	0.660597	-3.07758	0.0902816	-0.199161	-0.677271	0.178605	0.59457	-0.703037	1.22718	2.16409	-0.840946	0.273812	0.337475	-0.461846	0.376317
mean_intensity:Actin:nondna_outer	0.0794096	-0.142821	-1.04955	-0.841836	-0.166185	-2.22287	-2.62658	0.0811638	0.608884	0.0858304	-0.138321	-0.774791	-0.0173174	-0.168268	-0.808339	-0.0315981	-0.228103	-15.4704	-1.60311	0.0232009	-17.8902	-0.19247	-0.542605	-0.161184	-0.453993	-0.693174	0.368892	-0.498689	-2.71039	0.00868207	-0.191172	-0.705965	0.0501792	0.143117	-0.725136	1.10879	0.82563	-0.811936	-0.12958	0.185975	-0.671167	0.294883
mean_intensity:Actin:nondna_inner	1.1941	0.482953	-1.59159	0.65092	0.8549	-1.24713	-2.4343	0.681557	1.62265	0.116704	-0.169365	-0.828684	-0.208744	-0.307514	-0.950064	-0.0949152	-0.306682	-24.06	-2.28781	4.59812	-0.0262133	0.0855823	-0.456775	-0.14648	-0.556506	-0.625649	0.439173	1.1496	-4.11991	0.10204	-0.193943	-0.676756	0.16904	0.893248	-0.724693	1.16927	-0.385399	-0.907005	0.4889	0.424146	-0.184721	0.488285
mean_intensity:Actin:nondna_peridna	1.49001	0.564343	-1.96227	0.670729	0.719255	-1.12201	-2.29126	0.728717	1.94696	0.10449	-0.254508	-0.801271	-0.207193	-0.338587	-0.975745	-0.117254	-0.297951	-13.3932	-1.061	3.20267	-0.182778	-0.386783	-0.577138	-0.186086	-0.633371	-0.629646	0.410128	1.27732	-3.84597	-0.0501329	-0.204101	-0.555843	1.4345	1.01175	-1.11357	1.1521	-0.647198	-0.889839	0.581127	0.552032	-0.331292	0.162583
total_intensity_ratio:Actin-Actin:dna_region-cell_region	1.16954	0.889369	0.0474351	1.49245	1.02835	1.55698	1.42331	1.02219	1.06319	0.276776	0.00644578	0.204574	-0.0501193	-0.0291294	0.172443	0.0254741	0.0157717	0.641785	1.35673	0.803153	1.51754	14.2451	0.408289	0.14684	-0.0917767	0.419816	-0.0668108	1.59056	1.56915	-0.101718	-0.00189516	0.441681	1.81642	1.09415	-0.168659	-0.345563	-0.13414	0.183021	1.50959	0.67351	1.01923	0.163021
total_intensity_ratio:Actin-Actin:nondna_outer-cell_region	-10.2611	-0.03756	0.200456	-0.46493	-0.167676	-0.160844	-0.00622371	-0.0542273	0.117336	0.0577	0.0471249	0.146972	0.0722817	0.0890071	0.142279	0.0407202	0.0703154	0.106609	0.444419	0.17742	0.173468	0.231172	0.16847	0.107861	0.12241	0.219099	-0.0289171	-0.182767	0.180654	-0.0250908	0.0171133	0.0803559	0.0308076	0.0509224	0.0325976	-0.145603	0.102645	0.0942535	-7.02952	0.0692407	0.302785	0.000465511
total_intensity_ratio:Actin-Actin:nondna_peridna-cell_region	1.06035	0.74731	-0.317025	1.18383	0.745706	1.00917	0.747428	0.834134	3.71089	0.239964	-0.00723218	0.14285	-0.0660058	0.0621527	0.0767405	0.0815949	0.0268256	0.361888	-0.169482	1.56985	0.474707	-0.0155842	0.24554	0.0821759	-0.163478	0.108793	-0.0513459	0.96217	0.642147	-0.140731	-0.0417652	0.160719	0.031872	0.85787	-0.191968	-0.130275	-0.177392	0.044165	0.745832	0.526419	0.680395	0.539548
total_intensity_ratio:gH2AX-Actin:cell_region-cell_region	0.704546	0.849858	0.730691	1.42899	3.31347	2.03894	2.04656	-0.46743	17.748	0.148241	0.274474	0.633434	0.200015	0.197426	0.60395	0.107556	0.219182	2.21205	1.93163	0.847101	2.14745	1.8974	0.486805	0.198126	0.326929	0.443367	-0.0969822	1.83885	2.42675	-0.0483273	0.277691	0.586539	0.429387	1.19537	0.399721	-0.727583	0.252216	0.486995	0.92489	0.20378	0.775272	0.0933037
total_intensity_ratio:gH2AX-DNA:cell_region-cell_region	0.605399	0.569935	-0.0883155	0.598765	0.605164	0.880007	0.930754	-0.97909	2.5798	-0.0924865	0.0236646	-0.0869017	-0.0681993	-1.60258	-0.192814	-8.46914	-0.0378428	0.0631285	1.41773	0.154634	0.686034	2.89339	-0.157011	-0.0151226	-0.0342606	-0.264101	0.292282	1.07303	0.564781	0.0852255	0.13225	-0.0926886	8.16347	0.686425	-0.192304	0.138573	0.0786693	-0.274209	0.446753	-0.10347	-0.443662	-0.0760294
total_intensity_ratio:DNA-Actin:cell_region-cell_region	0.081789	0.251362	-0.254192	0.492169	0.507901	0.834397	0.87899	0.263598	0.450017	0.158181	0.113915	0.361862	0.284299	0.418794	0.392834	0.137593	0.165406	0.724415	0.630725	0.431253	0.713519	0.147963	0.312068	0.108081	0.186868	0.352096	-0.256087	0.576312	1.00229	-0.077648	0.0959448	0.381293	-0.0376535	4.14318	0.316741	-0.498375	0.110997	0.395977	0.310203	0.181137	0.594469	0.0979717
ccorr_normed:DNA-gH2AX:cell_region	0.541565	0.114321	-0.0345997	-0.0555475	8.52063	0.351147	0.35174	-0.01892	-0.0533215	0.00082376	0.0303345	0.00992783	0.00385194	-0.0133491	0.0273138	-0.01824	-0.0324329	0.0260564	0.261535	-0.080952	0.356257	0.344419	-0.0385448	0.0264733	-0.0614004	-0.132786	0.242095	0.273115	0.254004	-0.0503013	1.10431	-0.0616072	-0.0683693	0.121346	-0.123981	0.0330588	-0.202597	-0.119632	0.25794	0.0829617	0.18678	0.103236
ccoeff_normed:DNA-gH2AX:cell_region	0.536201	0.246895	0.026964	0.409744	0.49322	0.806218	0.718073	0.435859	0.526529	0.24603	0.403336	0.248056	0.373888	0.479149	0.21035	-0.143441	0.254175	0.404799	-0.237814	0.725468	0.282927	0.00417757	-0.0100036	-10.2194	0.0493701	-1.087	-0.494765	0.21046	0.226677	-0.41084	-0.228768	-0.436648	-0.669239	-0.135548	-0.54384	-0.329944	0.228569	0.440943	0.46242	0.525191	0.939901	0.730986
ccorr_normed:DNA-Actin:cell_region	0.520374	0.5432	-0.143354	0.817859	0.586273	0.90304	0.866592	0.642817	0.406624	-0.00787582	-0.0643324	0.106292	-0.1564	-0.0709657	0.0853585	-0.0431527	-0.0202928	0.167816	0.697612	0.257156	0.75499	-0.16823	0.239438	0.0778618	-0.0677725	0.254291	-0.104538	0.783323	0.958197	-0.100003	-0.000452572	0.283516	0.981901	0.648834	-0.140761	-0.25311	-0.143548	0.118517	0.674403	0.350944	0.385782	-0.0453826
ccoeff_normed:DNA-Actin:cell_region	0.0736077	0.180482	-0.163481	0.386491	0.590214	0.496518	0.506456	0.242638	0.0166076	-0.0159492	-0.0585451	0.0572685	-0.0703005	-0.0514689	0.0475314	-0.0559229	-0.0115702	0.154581	0.0353718	0.0815304	4.28159	4.24936	0.0843974	0.0136983	-0.0227037	0.103648	-0.0580302	0.387982	0.360214	-0.0641467	-0.00383631	0.111864	0.490369	0.329629	-0.106416	-0.0743573	-0.102906	0.0526834	0.344837	0.121844	-0.0257643	-0.211599
ccorr_normed:gH2AX-Actin:cell_region	0.227729	0.151002	-0.506043	0.191581	0.0980353	-0.192866	-0.203147	0.332441	-27.7005	0.00327215	-0.0524393	-0.01671	-0.0930387	-0.0129931	-0.0299828	-0.016505	0.00754367	-0.035608	-0.156708	0.058538	-0.304896	-0.677643	0.136654	0.0360569	-0.0229587	0.202444	-0.0426784	0.0916334	-0.0712608	0.00104964	-0.0381736	0.221564	-0.0376392	0.135268	0.0924826	-0.119508	0.640277	0.165863	-0.0535187	0.112309	-0.061746	-0.167034
ccoeff_normed:gH2AX-Actin:cell_region	6.95175	0.025771	-0.24198	0.394086	0.289348	0.332492	0.376177	0.46648	-0.118683	0.00448693	-0.0787264	0.00922661	-0.0776943	-0.0774479	-0.0338173	-0.118683	-0.0478942	0.105802	-0.240733	0.459446	47.8393	-0.1571	0.108565	0.00697467	-0.0548084	0.511858	0.222023	0.398814	0.0017832	-0.0655506	-0.0188055	0.153794	0.532204	0.369109	-0.169189	-0.0606104	-0.110473	0.0156831	0.274038	0.141854	-0.0405935	-0.175009
glcm_asm_mean:Actin:cell_region	-0.191405	-0.305389	1.30803	0.91935	6.19418	1.75673	2.07757	1.19784	1.75294	-0.117226	0.129214	0.76388	-0.0258325	0.10833	0.773934	-0.00507944	0.172876	4.27291	3.06719	-3.14815	2.14267	2.90554	0.221031	-0.418383	0.495957	0.296368	0.0202796	3.30411	3.22007	-0.108189	0.160019	0.333428	0.500005	0.601775	0.332473	-0.546134	0.26348	0.454681	5.29032	-0.187385	1.23525	-0.0391683
glcm_contrast_mean:Actin:cell_region	0.755699	0.540327	-1.11341	0.36042	0.182704	-0.590428	-1.68235	0.390249	11.0208	0.160534	-0.0913462	-0.671558	0.0110027	-0.114781	-0.733736	0.00282713	-0.173042	-134.591	-1.0232	4.39882	-0.400511	-0.287232	-0.125698	0.340507	-0.333615	-0.291849	-0.0105957	0.190874	-1.32036	0.0290561	-0.129319	-0.316035	-0.195294	0.447363	-0.386073	0.575598	-0.0816856	-0.468405	0.189764	0.486454	0.0648184	0.459403
glcm_corr_mean:Actin:cell_region	0.0156708	-0.0194609	-0.112812	0.0336647	0.180336	0.270734	-0.012319	2.00024	0.423573	0.00642777	-0.0152361	-0.0955458	-1.03505e-06	-0.0169559	-0.10315	-0.00858797	-0.0157178	-0.155601	2.80811	0.0676506	-0.0175781	0.00755966	-0.0505696	-0.0177267	-0.0356734	-0.0685331	0.0118156	1.85476	0.0135424	0.0059749	0.0456305	-0.0484577	0.0027307	0.229666	-0.0343314	0.0944318	0.0445609	-0.0722704	0.089597	0.0838446	0.730975	-0.0222305
glcm_var_mean:Actin:cell_region	0.600685	0.525203	-1.55053	1.12447	0.796402	-0.749078	-2.73998	0.316317	19.4056	0.153849	-0.212659	-1.27047	-0.0543658	-0.575182	-1.38603	-0.143151	-0.242411	-34.65	-0.622143	3.96356	-0.321866	-0.268615	-0.511812	-0.19608	-0.616798	-0.850889	0.183176	0.595083	-2.49656	0.123392	-0.244519	-0.718066	0.0383796	0.959261	-0.806342	1.26787	-0.286005	-0.888036	0.514169	0.73536	-0.177358	0.618519
glcm_idm_mean:Actin:cell_region	-0.146635	-0.215018	0.309912	0.185833	0.384547	0.505775	0.59885	0.354811	1.35205	-0.0390786	0.0083559	0.190629	-0.0238161	0.0138442	0.215932	-0.00508563	0.0456351	1.20113	0.632332	0.021862	0.559058	0.902279	-0.00230158	-0.0561576	0.123208	0.0504578	0.0838657	0.857926	0.761291	-0.0253498	0.0327783	-1.56576	0.177733	0.160815	0.0343908	-0.0640612	-0.017884	0.0452098	1.39183	-0.0557534	0.248372	-0.150816
glcm_sum_ave_mean:Actin:cell_region	0.298049	0.282615	-1.19904	0.0653977	-0.0652528	-1.21561	-1.8975	-0.294358	1.45824	0.0653754	-0.138761	-0.644557	-0.263446	-0.151297	-0.741351	-0.0395643	-0.226968	-4.79879	-1.19887	2.82678	-1.32684	-0.948934	-0.271986	-0.0977595	-0.43887	-0.389156	0.106284	-0.619404	-2.24664	0.0562652	-0.122105	-0.388023	-0.395378	0.0569856	-0.421539	0.664799	-0.214614	-0.49715	-0.806161	0.132665	-0.521519	0.169717
glcm_sum_var_mean:Actin:cell_region	0.59696	0.524584	-1.6791	1.13886	0.808621	-0.639453	-2.7787	0.330258	2.17522	0.153538	-0.220166	-1.2926	-0.0562376	-0.277956	-1.40994	-0.129494	-0.24507	-1.47506	-0.607849	3.96002	-0.329374	-0.323536	-0.522017	-0.209589	-0.626839	-0.869101	0.188711	0.602162	-2.66637	0.130243	-0.247443	-0.728075	0.0525076	0.967676	-0.818411	1.28957	-0.292956	-0.901707	0.520148	0.741236	-0.183409	0.623579
glcm_sum_ent_mean:Actin:cell_region	0.0385687	0.0418753	-0.257446	0.0290598	-0.0019326	-0.19014	-0.361698	0.00658007	-0.127792	0.0211326	-0.0444731	-0.151857	-0.00625383	-0.0328952	-0.167854	-0.0128695	-0.0451603	-1.64596	-0.33482	0.750459	-0.116652	-0.139483	-0.0617393	-0.0234722	-0.0857905	-0.0876786	0.0214501	-0.122568	-0.500305	0.0157974	-0.0291045	-0.0912675	-0.0170851	0.0389537	-0.097332	-0.448402	-0.050233	-0.11889	-0.152906	0.0589059	-0.108065	0.052488
glcm_ent_mean:Actin:cell_region	0.0146814	0.024016	-0.196036	-0.0468254	-0.0460111	-0.215159	-0.314096	-0.0863757	-0.149655	0.0148085	-0.0182146	-0.119502	-0.012663	-0.0226027	-0.131797	-0.00508701	-0.0340444	-0.768006	-0.35713	0.129362	-0.163587	-0.226666	-0.0451276	-0.0163613	-0.0678251	-0.0626758	0.00403712	-0.235318	-0.448524	0.0144283	-0.0199252	-0.0590732	-0.0306955	-0.0322364	-0.0616296	0.100485	-0.0273344	-0.0774514	-0.377469	0.0245633	-0.108777	0.0299136
glcm_diff_var_mean:Actin:cell_region	0.962393	0.552866	5.34397	0.569572	0.387204	-0.316425	-1.70269	0.907053	10.4735	0.186138	-0.138655	-0.73489	0.00129584	-0.135941	-0.818274	-0.0263747	-0.183783	-12.111	-0.990498	2.90437	0.155874	-0.0313314	-0.157841	0.645141	-0.320215	-0.339361	0.0189129	0.619936	-0.761598	0.0128593	-0.14433	-0.375275	-0.184432	0.665332	-0.457167	0.690909	-0.119552	-0.525286	0.416601	0.556306	0.173341	0.518083
glcm_diff_ent_mean:Actin:cell_region	0.0790509	0.0760711	-0.166363	0.0190665	-0.0261603	-0.159501	-0.282684	0.0695506	15.5054	0.0221709	-0.00888774	-0.100657	0.0048967	-0.0145369	-0.112994	0.000920846	-0.0256361	-0.672216	-0.24799	0.616242	-0.114876	-0.161537	-0.0155749	0.0190186	-0.053673	-0.04081	-0.0128625	-0.148426	-0.311859	0.00681307	-0.0182193	-0.0374747	-0.0463185	3.23775	-0.0462721	0.0723866	-0.00729202	-0.0395911	-0.396487	0.0583405	-0.0237776	0.0705504
glcm_info_corr1_mean:Actin:cell_region	-0.256066	-0.0777571	0.163268	-0.28329	-0.287509	-0.0248753	0.185328	-0.133102	-69.5856	-0.017676	0.0265785	0.107676	0.000419574	0.0295859	0.118516	0.0139539	0.0346792	-0.014254	0.0369442	-1.05489	-0.0764161	-0.210661	0.049938	0.0183919	0.0670651	0.0749594	-0.0456468	-0.256566	0.435339	-0.0143948	0.0278542	0.0924245	-0.0591423	-0.20744	0.100634	-0.147597	0.0593377	0.119269	-0.299852	-0.107127	-0.0525572	-0.0726579
glcm_info_corr2_mean:Actin:cell_region	0.0143895	0.00285541	0.034935	0.0165609	0.0134888	-0.0284665	-0.140076	0.00893429	0.703458	0.0070839	-0.010321	-0.0695901	-0.00109698	-0.0124973	-0.0782958	-0.00521469	-0.0157055	-2.14509	-0.179036	0.0477567	0.000962764	-0.00713505	-0.0215966	-0.00812829	-0.0267229	-0.0292422	0.00620405	0.00553086	-0.417248	0.00270617	-0.00678381	-0.0285218	-0.000530007	0.0100957	-0.0338268	0.0621743	-0.0137475	-0.0465788	0.00871147	0.0096551	-0.0135909	0.00858021
glcm_asm_std:Actin:cell_region	0.5437	-0.339672	1.99104	1.31014	3.74583	1.36431	1.17866	1.90057	7.40716	0.129589	0.0925855	-0.120717	-0.111342	-0.0910541	-0.139174	-0.0670047	-0.0807476	2.16471	2.74791	0.306319	2.46035	3.50905	0.236903	0.205263	-0.0124808	0.368461	0.395185	3.63188	1.09239	0.0864432	-0.029631	-0.225114	0.461273	1.1692	-0.757095	0.59311	0.00101946	-0.43163	4.50157	0.440448	1.34046	0.138869
glcm_contrast_std:Actin:cell_region	0.835351	0.767266	-1.69879	0.543638	0.630219	-0.487032	-2.75864	0.813836	19.679	0.403531	-0.0444822	-1.28452	-0.0503679	-0.231851	-1.46388	-0.033085	-0.224829	-58.8963	-1.24058	2.74512	0.332874	0.900097	-0.14281	0.367897	-0.609202	-0.304607	0.183979	0.633519	-1.17778	0.170463	-0.262049	-0.705196	-0.202068	0.595758	-0.854771	1.28608	-0.128684	-0.867935	0.387042	1.04556	0.144386	0.627173
glcm_corr_std:Actin:cell_region	0.586457	0.324782	-0.175932	-0.529786	0.049077	0.390734	0.094357	0.741841	0.347626	0.216898	0.110339	-0.0651453	-0.0713238	0.0398343	-0.107777	3.82725	0.00165728	0.179255	0.854003	0.10697	0.620534	0.260237	0.564469	0.300247	0.048908	0.72942	0.0730481	0.174174	0.0981634	0.0325824	-0.00933496	0.0928878	-0.167843	0.078615	-0.0696056	-0.00111491	0.196509	0.153622	-0.0192214	0.329452	0.455151	0.199823
glcm_var_std:Actin:cell_region	1.82572	1.2777	-1.66747	0.715068	1.15446	-1.50016	-3.26095	0.637598	1.36126	0.184763	-0.278843	-1.47341	-0.108594	-0.310815	-1.64762	-0.151252	-0.403255	-62.6189	-1.17127	3.10806	-2.86818	-0.226059	-0.207856	1.67295	-0.985123	-0.388759	0.2716	0.870001	-4.54822	0.119546	-0.261167	-0.728235	0.291351	1.26958	-0.945626	1.45566	-0.166807	-1.18727	0.65893	0.812886	-0.154759	0.579802
glcm_idm_std:Actin:cell_region	0.422409	0.317824	-0.639311	0.530461	1.00916	0.0390006	-0.749179	0.894195	3.96658	0.221689	0.0168607	-0.480253	-0.181847	-0.115835	-0.599793	-0.0491665	-0.110348	0.199774	0.526941	0.546129	0.551593	1.24671	0.143968	0.879354	-0.340526	0.19525	0.396416	0.997009	-0.36049	0.213266	-0.12905	-0.402385	0.192836	0.843019	-0.730292	0.850698	-0.122219	-0.602655	1.0743	0.686194	0.409214	0.290262
glcm_sum_ave_std:Actin:cell_region	1.27429	1.255	-1.58376	1.32661	1.24718	0.0822664	-1.4862	1.01745	3.45196	0.109897	-0.167773	-0.922445	-0.396301	-0.482347	-1.12648	-0.185529	-0.331474	-1.19519	-0.212009	1.31083	0.344214	-0.167144	0.265666	135.997	-0.601724	0.317328	0.226981	1.21766	-0.76202	0.103282	-0.111975	-0.132704	5.12474	1.47883	-0.430807	0.861972	0.460753	-0.406314	0.828182	0.996823	0.443088	0.430137
glcm_sum_var_std:Actin:cell_region	1.19805	1.13343	-1.83569	0.551172	0.867821	-0.478904	-3.51788	0.77972	2.84678	0.295287	-0.176877	-1.43792	-0.290253	-0.287419	-1.68472	-0.140198	-0.375926	-11.7758	-1.25577	3.20195	-2.81949	-0.498275	-0.147591	1.17113	-0.834436	-0.28393	0.285031	0.706539	-2.44089	0.184314	-0.271467	-0.744654	0.0635625	0.987848	-0.950112	1.47304	-0.209322	-1.00092	0.40376	1.00468	-0.102839	0.644567
glcm_sum_ent_std:Actin:cell_region	0.528729	0.515132	-0.639896	0.441262	0.300687	-0.0149481	-0.823414	0.0874019	0.0701147	0.0748704	-0.0374007	-0.414364	-0.214676	-0.0483278	-0.540194	0.167536	-0.101676	-0.736521	1.07261	0.0422772	0.270205	-0.260124	0.479593	0.365583	-0.322852	0.662996	0.106538	0.810769	0.0938663	0.0717647	0.0287599	0.211826	4.02703	0.486474	-0.254734	0.358114	0.456193	-0.0236819	0.140772	0.244292	0.400705	0.114123
glcm_ent_std:Actin:cell_region	0.251059	-0.330727	-0.756041	-0.0629445	0.373036	-0.440166	-1.3224	0.466716	10.8936	0.217393	0.0391484	-0.659701	-0.0621746	-0.161843	-0.786857	-0.0465237	-0.0996963	-69.0271	-1.55954	-0.225441	0.313614	0.739302	0.0373868	0.461238	-0.381705	0.0752278	0.337602	0.261202	-1.14929	0.193723	-0.159196	-0.464876	-0.0185333	0.343417	-0.596982	0.884773	-0.162592	-0.644514	0.352237	0.535984	-0.0378377	0.240274
glcm_diff_var_std:Actin:cell_region	0.784781	0.65328	-1.51378	0.615777	0.674242	-0.270969	-2.71297	0.885165	31.4901	0.385116	-0.0661457	-1.32347	-0.570223	-0.246528	-1.50129	-0.0366049	-0.21004	-18.8284	-1.29396	2.60736	0.453977	0.270014	-0.231087	1.86068	-0.402979	-0.41236	0.170755	0.842789	-0.664992	0.13414	-0.25943	-0.736061	-2.35942	0.542561	-0.868205	1.35064	-0.1422	-0.879864	0.598809	0.987071	0.176308	0.628184
glcm_diff_ent_std:Actin:cell_region	0.347186	0.247392	-0.815725	0.266266	0.469851	-0.280957	-1.40126	0.487365	7.71771	0.244961	0.0126266	-0.685238	-0.149664	-0.136834	-0.797248	-0.0210598	-0.117647	-111.659	-1.27365	0.616124	0.341729	0.306685	0.0306995	0.265158	-0.351729	-0.00575504	0.271333	0.365919	-1.00443	0.196867	-0.148543	-0.45456	-0.00811672	0.424211	-0.553194	0.858142	-0.0686709	-0.606449	0.371129	0.658865	0.1337	0.348147
glcm_info_corr1_std:Actin:cell_region	0.236082	-0.0658795	-0.685022	-0.130371	0.274774	-0.409436	-1.14538	0.427671	2.4521	0.158557	0.0266528	-0.561519	-0.150729	-0.126874	-0.685831	-0.0396829	-0.0918661	-0.377451	-1.64322	-0.241082	0.344877	0.735569	0.124719	0.404863	-0.332831	0.21278	0.308303	0.221916	-0.933829	0.211773	-0.105821	-0.358504	-0.00593955	0.249923	-0.524832	0.806519	-0.0889243	-0.522781	0.331636	0.431686	-0.0244371	0.18656
glcm_info_corr2_std:Actin:cell_region	-4.87053	-0.265925	1.09105	-2.36882	-1.2099	0.0485795	1.01196	-0.316813	-80.9984	-0.0396549	0.282603	0.577161	-0.0436599	0.200219	0.566488	0.0859563	0.211127	-0.120939	1.51751	-14.9872	-0.34015	-0.551067	0.865152	0.302457	0.469477	1.19293	-0.142803	-1.05264	1.92185	0.0410434	0.203586	0.819502	-0.0373104	-1.18262	0.681938	-0.832907	0.605698	0.960467	-0.63904	-0.49181	0.0667683	-0.678496
glcm_asm_mean:DNA:dna_region	0.114449	0.0410611	-0.0770339	0.352995	1.66373	0.321186	0.221376	0.148941	-0.0780391	-0.131437	0.0261147	-0.0570035	-0.151505	-0.083797	-0.0897844	-0.145902	-0.101688	0.338878	1.69181	0.320915	-0.0657381	0.0588095	0.0495661	-0.0609958	-0.0489004	-0.0134026	0.11098	0.367443	0.0531366	0.0150372	0.0162425	-0.0280573	0.0658488	0.770702	-0.0142993	0.0542798	-0.0132517	0.0213726	0.0179588	-0.0541888	0.138679	-0.731209
glcm_contrast_mean:DNA:dna_region	0.107552	0.0881632	0.0503554	0.183447	0.721776	0.204314	0.235643	0.183211	0.166513	0.0562255	0.0257166	0.0531613	0.0149485	0.0152507	-0.00616264	-0.00994959	0.0207771	0.350685	0.211244	0.306995	0.0767267	0.207518	0.0836537	1.91412	0.0217965	0.114268	0.0650972	0.14613	0.24654	-0.00774725	-0.00382408	0.0254522	-1.425	1.07792	-0.0149866	0.0429637	0.123221	0.0651156	0.157414	0.0349693	0.276112	0.0395232
glcm_corr_mean:DNA:dna_region	-0.021294	-0.0117965	-0.0539798	0.0237346	0.00936806	0.0229179	0.0121138	0.00616074	-0.0152801	-0.00253388	-0.0076057	-0.00237849	0.00640289	0.00828109	0.00929646	0.0101172	-0.000379547	-0.0196757	-0.103753	0.0192355	0.073633	0.00508914	0.000400154	-0.00473375	0.00810867	-0.00839234	-0.0153505	0.0293245	-0.0103762	-0.0126557	-0.00233479	-0.00387958	-0.00369896	0.0253317	-0.00583048	-0.00501712	-0.0334132	-0.011201	0.0116498	-0.000387928	-0.0279285	-0.259141
glcm_var_mean:DNA:dna_region	-0.117118	-0.0152209	-0.464813	0.49964	0.30734	0.50601	0.32414	0.185044	-0.126763	-0.0480971	-0.0720713	-0.018663	0.0292898	23.2828	0.0710333	0.0634359	-0.00637767	0.0578648	0.0866411	0.362455	0.408272	0.188684	0.0578855	-0.0290127	0.0811346	-0.0491966	-0.101336	0.565193	0.0214218	-0.101795	-0.00143777	-0.0218177	0.246393	0.452485	-0.0881367	-0.025831	-0.246489	-0.0620123	0.173999	0.0432342	-0.0713353	-0.337059
glcm_idm_mean:DNA:dna_region	0.0221434	-0.0127345	0.0309409	-0.219995	-0.100842	-0.186226	-0.0218765	-0.0955919	-0.158231	0.0298368	0.0346075	0.00362089	0.00878367	0.00233109	0.00280839	0.00591343	-0.000101258	-0.0861452	-0.167293	-0.107455	0.0245438	-0.103308	-0.0553288	-0.0593983	-0.0305284	-0.056517	-0.00842562	-0.158096	-0.00400486	0.0251592	0.0176905	0.0028289	0.0518272	-0.17511	0.0220436	0.00575717	0.00607812	0.00373184	-0.0566731	-0.01534	-0.113325	0.0635741
glcm_sum_ave_mean:DNA:dna_region	-0.10248	0.00396289	-0.101569	-0.0585631	-0.0571723	0.0240419	0.0728766	-0.0371523	-0.0345908	0.0232191	0.0244637	0.0203002	0.725397	0.562397	0.0139708	0.251011	0.00995449	-0.122128	-0.409596	-0.0824596	0.012519	0.0484706	-0.00961277	-0.0190708	-0.0120295	-0.0242789	-0.0261385	0.000531433	0.0101629	-0.00284011	0.00168847	-0.000394931	-0.0293341	-0.0421851	-0.0238031	0.00425816	-0.110453	-0.0125286	-0.00472514	-0.0160898	-0.0895061	0.0130392
glcm_sum_var_mean:DNA:dna_region	-0.13683	-0.0199812	-0.490309	0.508754	0.314766	0.516145	0.320133	0.18624	-0.103165	-0.0526387	-0.0752918	-0.0212294	0.0298423	0.192667	0.0739501	0.0657567	-0.00724642	0.0496966	0.0823516	0.365196	0.478588	0.189216	0.056777	-0.0378468	0.0843816	0.051772	-0.109552	0.57851	0.0272779	-0.105514	-0.00113006	-0.0230105	0.563116	0.460197	-0.0904008	-0.0282604	-0.260917	-0.0657431	0.174665	0.0439316	-0.0720345	-0.406253
glcm_sum_ent_mean:DNA:dna_region	-0.0120658	-0.00534153	-0.0246643	0.0135115	0.00318918	0.0179339	0.0101718	0.0076832	-0.00387042	0.00267954	-0.00248708	-0.000257166	0.0118361	0.777962	0.00607936	0.0414576	0.00317104	-0.0152634	-0.131241	0.0729046	0.0117206	0.0052756	0.000195231	-0.00227287	0.00747786	-0.00380442	-0.00964967	0.0176516	-0.00731278	-0.00620221	-0.00166605	0.000126733	-0.00498121	-0.00994819	-0.00194086	-0.00253207	-0.0168181	-0.00382615	0.0132171	0.00328987	-0.00948983	-0.0114652
glcm_ent_mean:DNA:dna_region	-0.0100219	-0.0140027	0.020965	-0.0541783	-0.286907	-0.045002	-0.0314628	-0.0228526	0.00637638	0.00597405	0.0060778	-0.00260551	0.0113143	-0.00133501	0.00114445	0.00898607	0.00753335	-0.0377338	-0.203587	-0.0406827	-0.00535531	-0.0215825	-0.0110471	-0.00213266	-0.00606073	-0.00526605	-0.00395489	-0.0454585	-0.00433408	0.00628845	0.00176138	0.00422598	-0.00513727	-0.0756089	0.00610525	-0.0249602	0.00360129	0.00247606	-0.0104807	0.00192725	-0.0283378	0.0446278
glcm_diff_var_mean:DNA:dna_region	0.184145	0.110042	0.189817	0.0606054	0.0422564	0.0976936	0.31676	0.15566	0.205104	0.0990959	0.0772436	0.0718525	0.0260937	0.0163144	-0.0117225	-0.00422818	0.0307373	0.511215	-0.330046	0.300004	0.150452	0.189208	0.0496239	1.24036	0.00439614	0.10544	0.0990542	-0.0242353	0.30554	0.0249847	0.00355691	0.0377265	-1.19225	0.0812842	-0.0202222	0.0615374	0.201985	0.0993434	0.167125	0.0821893	0.29942	0.0846029
glcm_diff_ent_mean:DNA:dna_region	0.010103	0.00951121	0.00941255	0.00739895	-0.00218146	0.0128925	0.0233267	0.0159575	0.0200379	0.0057332	0.00344884	0.00609629	0.000812343	-0.00032628	-0.00157652	-0.00467537	0.00217509	0.0375464	-0.0723436	0.0276732	-0.0088592	0.0233221	0.00916005	0.346159	0.000767675	0.0139372	0.00862259	-0.000834414	0.00666208	-0.00157812	-0.00140307	0.0009817	-0.239281	0.00559542	-0.00177309	0.0043819	0.0160167	0.00873466	0.01552	0.00445026	0.0348863	0.00448873
glcm_info_corr1_mean:DNA:dna_region	-3.92231	-0.0253894	0.143623	-0.289327	-0.17376	-0.258945	-0.176484	-0.112524	0.031551	0.00455107	0.0219894	-0.0124122	-0.0102249	-0.0502534	-0.0171301	-0.017537	-0.00796122	-0.123829	-0.434075	-0.17606	-0.212499	-0.0982875	-0.0401435	-0.00232224	-0.0310814	-0.00241734	0.0147188	-0.261842	-0.00157962	0.0386069	0.00262109	0.0281387	-0.00423233	-0.294126	0.0304134	-0.00466536	0.0552056	0.0184242	-0.0781854	-0.0209057	-0.0880714	0.0599334
glcm_info_corr2_mean:DNA:dna_region	-0.000392056	-0.000104046	-0.00137328	0.00097361	0.000721297	0.00101447	0.000767316	0.00043088	-0.000188346	0.000359201	-5.33093e-05	0.000418607	0.00044024	0.000576784	0.000491336	0.000532863	0.000439232	0.000871036	-0.00100124	0.00258855	0.00240415	0.0010242	0.000294482	0.000482538	0.000550401	0.00295183	-0.000234605	0.00086853	-4.86533e-05	-0.000408485	-5.2644e-05	-0.000862514	-7.16784e-05	0.0023466	-0.000117493	2.35869e-05	-0.000470318	-0.000139524	0.000490035	0.000129566	0.000396611	-0.000441178
glcm_asm_std:DNA:dna_region	0.0250924	0.0156811	0.0896617	0.0885349	0.257997	0.0497364	0.104874	0.144091	-0.000230259	0.0730361	0.12085	0.0425427	0.0333658	2.66568	0.0505378	0.0253922	0.0194158	0.441736	1.30991	0.198618	0.0340005	0.0142288	0.00865066	1.48846e-05	0.000242383	0.0080189	0.0564841	0.192488	0.121773	0.0529935	0.0307141	0.0425509	0.0490261	0.285574	0.0152841	0.047492	0.135946	-0.0228861	-0.173798	0.0395357	0.0921475	-0.0816571
glcm_contrast_std:DNA:dna_region	0.112589	0.146883	-0.0787845	0.40748	0.330659	0.405935	0.260331	0.328386	10.789	0.171014	0.0579959	0.110415	0.260682	0.535978	0.0616739	0.0646595	0.0916719	0.518968	0.348155	1.09968	0.0745735	0.267164	0.130003	0.208796	0.0980705	0.187026	0.0359026	0.306708	0.0712975	-0.0503786	-0.00298596	0.0211881	-0.70169	0.383317	-0.0674121	0.0640969	0.215109	0.0732766	0.216754	0.0678446	0.344387	-0.109883
glcm_corr_std:DNA:dna_region	0.252326	0.149095	0.336286	-0.16069	-0.0119776	-0.101812	-0.0254133	-0.035911	0.149797	0.217501	0.127688	0.0915038	0.056958	0.0303413	-0.0149129	0.0144106	0.0664707	0.812241	0.779247	0.31235	-1.89102	0.13337	0.0642231	2.16233	0.0244156	0.21064	0.153408	-0.269931	0.152663	0.100801	0.0238745	0.121439	-0.494265	0.079639	0.0162741	0.0817887	0.283727	0.136961	-3.63919	0.221833	0.311496	0.0990474
glcm_var_std:DNA:dna_region	-0.213968	-0.0368453	-0.610612	-0.236182	-0.130942	0.111201	-0.0263558	-0.0833156	-0.252637	0.0656396	0.0366781	0.0799523	2.71333	0.196356	0.0768143	0.0781277	0.0867036	-0.415617	-0.679692	-0.341304	-0.196204	0.0761384	0.0509373	0.655646	-0.0411709	0.123499	-0.120091	0.00319855	-0.0933391	-0.107801	-0.0142731	-0.219069	-0.103478	-0.151439	-0.14618	0.00359443	-0.596448	-0.0635051	-0.138603	-0.25027	-0.231444	-0.16084
glcm_idm_std:DNA:dna_region	-0.0389019	0.023388	-0.303876	0.444908	0.446454	0.326665	-0.0542679	0.173568	-0.0892148	0.106279	0.000284877	0.0597294	0.0889748	0.100908	0.0777278	0.155033	0.0662164	0.182238	0.393146	0.440941	0.0243305	0.0323559	0.0809349	0.0655236	0.0892059	0.0470581	-0.0814808	0.367335	-0.0303201	-0.0612485	0.0123051	0.0151855	-0.0273992	0.231617	-0.0477269	0.028102	-0.0464159	-0.00479192	0.0938795	0.0857861	0.0747265	-0.14971
glcm_sum_ave_std:DNA:dna_region	-0.0535222	-0.0169881	-0.453219	0.220861	1.24858	0.28395	0.0526346	0.102411	-0.157207	0.0193379	-0.00355251	0.0439029	0.0430038	0.112276	0.0488673	0.0517536	0.0499439	-0.0364364	0.181567	0.314162	-0.161727	0.103078	0.0857431	0.0616104	0.0364953	0.111966	-0.0738851	0.240844	-0.0696161	-0.10689	-0.0157369	-0.144157	-0.167966	0.907156	-0.0982115	-0.0102612	-0.742063	-0.0375971	-0.0668073	-0.0530505	-0.0375374	-0.187125
glcm_sum_var_std:DNA:dna_region	-0.0116946	0.0208835	-0.398938	0.00149032	11.0028	0.234745	0.151826	0.0700759	-0.13054	0.0873885	0.0525933	0.0992135	0.721269	8.30939	0.0792791	0.081563	0.0898629	-0.0484653	-0.25344	-0.126641	-0.0910861	0.152249	0.0809672	0.118634	0.00750866	0.0635488	-0.0539614	0.137703	-0.0301239	-0.0881802	-0.00341673	-0.119684	-0.0945766	-0.0402513	-0.108622	0.025396	-0.334231	-0.00752207	0.0794844	-0.00440433	-0.027057	-0.217523
glcm_sum_ent_std:DNA:dna_region	0.0997442	0.0844067	-0.0593143	0.14582	1.69347	0.194553	0.107657	0.12056	-0.0265553	0.123513	0.0471252	0.0508728	0.0335622	0.11339	0.00233626	3.83448	0.0577228	0.254272	0.920785	0.189544	-0.563004	0.144248	0.0827396	0.0326631	-0.00160049	0.106592	0.0629217	0.163384	0.0315838	0.0172853	0.0148234	-0.119624	-1.50992	0.261711	-0.0437318	0.0619404	-0.0303611	0.0307786	-0.0421475	-0.0156989	0.159623	-0.0397884
glcm_ent_std:DNA:dna_region	-0.0711141	-0.0305514	0.22435	-0.296669	0.0953836	-0.39058	-0.195488	-0.0550724	0.0759048	0.143556	0.111095	0.0674368	0.192554	0.133523	0.0680704	1.46214	0.127085	-0.060693	-0.428219	0.0685442	0.029483	-0.138664	-0.0357	0.0498629	0.0746547	-0.0266114	-0.0402642	-0.357003	-0.0237633	0.0884187	0.0533775	0.0793345	-0.0225253	-12.5189	0.058761	-0.435105	0.190709	0.034056	-0.0457387	0.0537298	-0.142148	-0.0381667
glcm_diff_var_std:DNA:dna_region	0.195705	0.234943	0.0482492	0.119561	0.127745	0.245373	0.420487	0.284769	22.1799	0.240971	0.112682	0.128484	0.279282	0.5651	0.0573747	0.0762781	0.088875	0.950204	-0.616969	2.23837	0.180884	0.247654	0.0739275	0.216409	0.0509638	0.169446	0.0740304	0.0779571	0.444829	0.0091906	0.0119255	0.0321849	-0.150782	0.495145	-0.0459457	0.0844094	0.160655	0.123835	0.23605	0.0596113	0.362425	0.114401
glcm_diff_ent_std:DNA:dna_region	-0.0272708	0.0462904	-0.189066	0.182254	0.190833	0.20582	0.175597	0.180362	-0.0212496	0.0905319	0.00842046	0.0433761	0.165262	0.252371	0.0786816	0.26729	0.0675359	0.199711	-0.0153549	0.400323	-0.00404647	0.0943803	0.0534608	0.112356	0.0646345	0.0492096	-0.0485938	0.135428	-0.0173573	-0.0317924	0.000954482	0.0150807	-0.0412166	0.12902	-0.0437279	0.00773311	-0.0405232	-0.00592843	0.0743646	0.0479153	0.101488	-1.51575
glcm_info_corr1_std:DNA:dna_region	0.00111241	0.00961526	0.255389	-0.682303	-1.33738	-0.548178	-0.2914	-0.150862	0.0727317	0.181258	0.150917	0.0972507	0.189253	0.104098	0.0302504	2.42407	0.134187	-0.153348	-0.571635	-0.64651	0.0527601	-0.158191	-0.0601719	0.0521822	-0.0614979	0.0319238	-0.0123242	-0.569002	0.00358639	0.098891	0.033063	0.0664986	-0.0331929	-1.77139	0.0541354	0.00401779	0.148167	0.0543699	-0.15509	0.0392167	-0.282499	0.0461945
glcm_info_corr2_std:DNA:dna_region	0.427113	0.121688	1.10272	-2.9217	-6.2162	-2.37263	-1.69946	-0.805904	0.146357	0.09604	0.107772	-0.0485751	0.0591618	-0.249437	-0.177662	-0.21709	-0.0606437	-0.660803	-6.92029	-2.22422	-4.41764	-1.01431	-0.164858	-0.002904	-0.220257	0.0927768	0.194531	-2.25126	0.0638429	0.386383	0.0764144	0.322035	-0.0126836	-7.01611	0.207941	-0.424857	0.479616	0.170411	-0.768551	-0.122442	-0.755141	0.462604
glcm_asm_mean:gH2AX:cell_region	-0.748035	-0.271902	1.92459	-0.277345	-0.230634	2.70809	3.5959	-0.275508	65.6856	0.0978441	0.147366	-0.111332	0.158777	-0.139512	0.0601988	-0.161515	-0.00452217	0.250567	1.48886	1.00813	0.70641	3.34905	-0.478068	-1.23854	0.235413	-0.602149	0.0328869	1.41321	1.69242	-0.00215943	0.374348	-0.614992	-0.0818699	2.54006	-0.0511047	0.207105	23.9938	-0.190426	0.755991	-0.588293	-1.04358	-0.358115
glcm_contrast_mean:gH2AX:cell_region	0.90665	0.730572	-0.70781	1.22068	0.888737	1.22596	0.960024	-0.172793	0.952444	0.247972	0.00373532	0.0706122	0.0542182	-0.0147801	-0.0127163	0.0230497	0.0483635	0.797926	1.38975	1.29027	1.51017	4.95907	0.0687949	0.244469	-0.0717757	0.013477	0.0902279	1.20452	1.11823	-0.0293304	0.0574185	0.0646808	1.24727	0.718856	-0.180831	-0.0144683	-0.0951371	-0.170989	0.911793	0.485199	0.737104	0.473415
glcm_corr_mean:gH2AX:cell_region	0.14096	0.0965409	-0.0535782	0.125617	0.236541	0.321981	0.135455	-0.23293	-0.00421648	0.0186309	0.0459487	0.0400707	0.0169168	0.00448313	0.00331273	0.00855079	-0.00693836	0.0469055	0.126839	-0.00380055	0.205139	0.239405	-0.00442321	0.0681282	0.0274428	-0.0768422	0.0463369	0.351557	0.0956821	-0.0192003	0.0287087	-0.0621553	0.0354323	0.0661664	-0.0474513	0.0419926	-0.153357	-0.0939698	0.154022	0.0753204	0.312957	0.0767098
glcm_var_mean:gH2AX:cell_region	3.5166	1.33869	-1.1456	2.57996	1.82158	2.46152	2.47484	-0.456826	194.644	0.157676	0.220322	0.270229	0.177699	-0.0406883	-0.0393539	0.0237805	-0.144536	1.17184	2.35764	1.22618	4.11778	2.5931	-0.375047	-0.156307	-0.366044	-0.891193	7.39673	2.68214	2.12361	-0.260825	0.279549	-0.309299	8.60368	1.89487	-0.929778	1.35832	-0.835321	-1.10622	2.02827	0.492471	0.7379	1.75881
glcm_idm_mean:gH2AX:cell_region	-0.140943	0.167758	0.696465	0.00491641	0.175999	0.981762	1.0029	-0.0843477	17.0943	0.0243921	0.0339638	-0.00919995	0.103067	-0.0127853	0.0244357	-0.0208213	-0.0419306	-0.0476112	0.352276	0.0861375	0.340059	1.09097	-0.124429	-0.182864	0.000857935	-0.147179	-0.00618837	0.509076	0.477858	0.000285121	0.0883797	-0.0906173	-0.0190702	0.682694	0.00872051	0.0563965	24.1564	-0.078723	0.2299	-0.160471	-0.263619	-0.0847694
glcm_sum_ave_mean:gH2AX:cell_region	1.54623	0.803395	-0.913161	1.43266	1.05518	0.776567	0.7413	-0.0755496	0.909708	0.194799	0.0737447	0.104858	0.0686019	0.0292654	0.0114608	0.0479293	0.0437514	0.616393	1.17214	2.26114	2.23144	1.32782	0.0764093	1.08517	-0.0525465	0.647898	0.161736	1.2766	0.883117	-0.0138009	0.061679	0.0800585	9.31947	0.797063	-0.246522	0.0189848	-0.110513	-0.143672	1.0592	0.510246	0.612205	0.477846
glcm_sum_var_mean:gH2AX:cell_region	3.56512	1.35496	-1.1639	2.60659	1.83942	2.48883	2.50632	-0.467643	134.276	0.154039	0.22677	0.27582	0.181245	-0.0414746	-0.0404582	0.0186121	-0.0314209	1.18364	2.38126	1.23525	4.13929	2.65311	-0.394275	-0.165587	-0.375781	-0.932116	0.554242	2.71082	2.14613	-0.269342	0.282833	-0.323858	6.52067	1.91999	-0.959025	1.40638	-0.867687	-1.144	2.04992	0.492783	0.290868	0.682653
glcm_sum_ent_mean:gH2AX:cell_region	0.384749	0.157774	-0.274983	0.282184	0.19229	-0.0276197	-0.232266	-0.0682309	0.0326408	0.0629553	0.0235943	0.0368473	0.017599	0.0224123	0.0113994	0.0203359	0.0220142	0.145757	0.157363	0.665747	1.12698	-0.115192	0.0699106	2.70614	1.4956	0.513879	0.0429578	0.212506	0.0647877	-3.56881e-05	0.00491372	0.0538864	0.587983	0.0863792	-0.0489111	-0.00344364	-0.0218694	-0.00895915	0.208255	0.142447	0.142462	0.129523
glcm_ent_mean:gH2AX:cell_region	0.183194	0.0490437	-0.324699	0.115997	0.0867876	-0.266133	-0.323246	-0.0167336	-3.17182	0.0342758	0.0121314	0.0190669	0.00916075	0.0161923	0.00227102	0.0145201	0.0191052	0.0835522	-0.0610877	0.0786666	-0.0048997	-0.269741	0.0683534	0.227401	0.192711	0.0667057	0.0287309	-0.0142667	-0.0910246	0.00426708	-0.0147939	0.0465921	0.315291	-0.0499229	-0.0312187	-0.00709758	-0.00613969	0.0124317	0.0953087	0.113889	0.105724	0.103
glcm_diff_var_mean:gH2AX:cell_region	1.25717	0.944208	-0.361605	1.42945	1.11048	1.86308	1.54789	-0.282365	1.50561	0.303954	0.0157808	0.0987918	0.0771717	-0.0404083	-0.00332893	0.016633	0.0422016	1.00843	1.63122	0.972484	1.84014	1.6993	0.0262148	0.0563477	-0.13417	-0.149745	4.85195	1.63585	1.54984	-0.0517998	1.30813	0.0240835	1.02708	1.03229	-0.244534	0.386544	-0.206935	-0.340607	1.20392	0.508538	0.880769	0.568189
glcm_diff_ent_mean:gH2AX:cell_region	0.170662	0.021759	-0.240299	0.136643	0.459936	-0.129665	-0.183162	-0.0321695	-1.70309	0.0142677	-0.00382151	0.014362	-0.0171523	0.00714903	0.00221234	0.00745451	0.0130317	0.0868338	0.0924285	0.165989	0.0406117	-0.200617	0.0482565	0.160267	-0.00558117	0.0497917	0.0097969	0.0598106	0.014723	-0.00289736	-0.0170887	0.0315268	5.94854	-0.0100363	-0.0199317	-0.00965825	-0.102738	0.00311639	0.0866845	0.0870164	0.127335	0.0668689
glcm_info_corr1_mean:gH2AX:cell_region	-0.561649	-0.257347	0.0333898	-0.491523	-0.288665	-0.639309	-0.559796	0.0726068	-70.3929	-0.0565118	-0.0419951	-0.0437545	-0.0337123	-0.00916237	-0.0116447	-0.0119011	-0.0139887	-0.182981	-0.584291	-0.185153	-0.489979	-0.867374	-0.0211159	-0.026323	-0.00878389	0.028047	-0.314084	-0.566311	-0.402842	0.0157933	-0.0255866	0.0101501	-0.361591	-0.296561	0.0515453	-0.0283429	0.049839	0.0465897	-0.316067	-0.103724	-0.0866471	-0.10666
glcm_info_corr2_mean:gH2AX:cell_region	0.103778	0.0960957	-0.0795995	0.104746	0.0889462	0.105344	0.1034	-0.131389	0.144554	0.0461045	0.0279781	0.0378908	0.0274534	0.0103571	0.0242092	0.0166379	0.016535	0.119203	0.138656	0.382533	0.151122	0.237925	0.0276358	0.367309	0.0287673	-0.0136678	0.0386606	0.12593	0.108635	-0.0155575	0.0182882	0.00872904	1.64638	0.0707121	-0.057227	0.00892529	-0.0891481	-0.047046	0.146091	0.0951253	0.085654	0.0893116
glcm_asm_std:gH2AX:cell_region	0.127344	1.46305	1.69263	1.6716	1.3002	3.82994	3.63892	-0.103669	12.4629	0.511447	0.254974	0.157403	0.348516	0.0745283	0.209861	0.00590781	0.119376	0.862565	3.56064	2.05672	1.50216	5.66566	0.258401	0.0098073	0.309087	0.0583291	0.118777	3.10731	2.35361	0.00284224	0.157629	-0.138251	-0.0144927	3.25814	-0.0678205	0.214738	6.26479	-0.0631546	1.41252	-0.0594867	-0.0535156	-0.221388
glcm_contrast_std:gH2AX:cell_region	2.17617	1.6034	-0.173279	2.38006	1.92529	2.61346	2.24599	-0.38266	2.32136	0.443501	0.145123	0.18314	0.121746	-0.0483659	0.00982071	0.0194491	0.0638161	1.56579	2.82619	1.73596	2.74342	2.43245	0.073402	0.0835875	-0.239209	-0.227891	28.4554	2.54845	2.27261	-0.0921408	0.942058	0.00660952	2.46642	1.8428	-0.439274	1.33337	-0.38404	-0.691502	1.83509	0.710588	1.27092	0.748963
glcm_corr_std:gH2AX:cell_region	-1.52922	0.565656	0.986394	0.0549136	0.0717589	0.15061	-0.42767	0.253299	0.175951	0.114022	-0.205894	-0.108498	-0.0714436	-0.0243023	0.0267752	-0.00229246	0.0481322	0.236561	0.535813	0.279573	-1.10459	-0.388971	0.334873	0.0548921	-0.00353594	0.603433	-0.233991	-0.348359	-0.0549929	0.116414	-0.110935	0.251303	0.0231851	0.271102	0.358165	-0.248149	0.576146	0.273494	-0.497713	0.121372	0.640337	0.168636
glcm_var_std:gH2AX:cell_region	2.70926	1.30061	-0.927176	2.06326	2.05308	2.73821	2.88674	-0.400432	16.0504	0.122079	0.305201	0.178581	0.169779	-0.0157896	-0.0400173	-0.192727	-0.0163555	1.29925	3.0274	1.63092	4.50882	3.5392	-0.430592	-0.100791	-0.441335	-0.992553	4.89794	2.97957	2.32442	-0.281444	0.348224	-0.186968	1.15121	2.62142	-0.949421	2.41203	-0.659121	-1.06829	1.94915	0.117572	0.381423	-0.460331
glcm_idm_std:gH2AX:cell_region	0.730022	1.26118	0.123378	1.70468	1.2441	1.85445	1.47181	0.0584542	1.71741	0.306383	0.14344	0.180602	0.114134	0.0844319	0.0600403	0.0471403	0.0362605	0.768467	2.18441	0.990338	1.29947	2.12623	0.401862	15.0748	0.0221184	1.83405	0.0848445	1.94808	1.32791	0.0428153	0.0993195	0.12328	1.004	1.45802	-0.14015	-0.0711013	27.7491	-0.0425752	1.0023	0.426743	0.543473	0.227115
glcm_sum_ave_std:gH2AX:cell_region	2.38317	1.62106	-1.01345	2.58689	2.09152	1.96777	1.83405	0.342813	39.1966	0.439312	0.130701	0.286855	0.0560814	0.131465	0.0478976	0.0340715	0.0712978	1.26122	2.86938	1.72209	2.63276	1.65838	0.645509	8.56097	-0.0264639	4.11384	0.506224	2.50904	1.9702	-0.0402828	0.200924	0.254448	2.12811	2.05571	-0.335919	0.924643	-0.156284	-0.203349	1.7927	0.995247	1.26623	0.573379
glcm_sum_var_std:gH2AX:cell_region	2.60771	1.91659	-0.146005	2.64276	2.20407	2.37962	2.13611	-0.186072	2.1498	0.446298	0.146813	0.0831267	0.0926466	0.050094	-0.0446628	-0.0020513	0.0356303	1.85545	3.07362	2.37555	2.88103	2.363	0.385693	0.557437	-0.101399	0.053511	0.17757	2.58957	2.14294	-0.0110736	0.25676	0.0681297	1.47407	2.47707	-0.392205	1.29882	-0.180498	-0.526718	1.75529	0.779855	1.23969	0.709566
glcm_sum_ent_std:gH2AX:cell_region	12.781	0.608662	-0.00320236	1.41288	0.922272	1.8341	1.55844	0.558743	48.4284	0.162399	-0.0172249	0.170878	0.120356	0.0689664	0.144728	0.0321646	0.0956254	0.672512	2.507	0.79983	1.48184	1.56983	0.255011	0.149893	0.0599243	0.781977	0.0071795	1.54239	1.28612	-0.110129	0.0168634	-0.0429924	178.39	1.1777	-0.0631961	0.00995103	-0.0686345	-0.0549891	0.872214	0.340074	0.623141	0.114399
glcm_ent_std:gH2AX:cell_region	0.611857	1.08817	-0.121715	1.19603	1.02916	1.10283	0.896484	-0.381087	1.04778	0.362737	0.143728	0.191786	0.13561	0.119815	0.0791546	0.0935098	0.12635	0.827436	1.35248	0.935294	0.867428	1.12362	0.528361	9.63395	15.795	0.988971	0.122483	1.27552	0.811673	0.0142749	0.0750811	0.165589	0.438613	0.907554	-0.134508	-0.0729425	0.00972122	-0.0291821	0.711631	0.508473	0.39344	0.286671
glcm_diff_var_std:gH2AX:cell_region	3.03526	1.57786	0.0397017	2.28472	1.91672	2.86533	2.51787	-0.480972	2.55	0.423819	0.136104	0.123859	0.134328	-0.0843227	0.00548151	-0.0313763	-0.0303927	1.56952	2.66248	1.46166	2.6269	4.48327	-0.100976	-0.0151612	-0.339557	-0.465252	4.57522	2.63655	2.38641	-0.130598	0.454621	-0.087367	1.33128	1.93183	-0.482928	1.0426	-0.477965	-0.854331	1.86226	0.642979	1.26377	0.776874
glcm_diff_ent_std:gH2AX:cell_region	1.20359	1.00327	-0.0508502	1.43378	1.1184	1.39185	1.20322	-0.357726	3.65538	0.270322	0.0967648	0.156306	0.10076	0.0840008	0.0752502	0.0634721	0.0950057	0.866655	1.69413	1.05263	1.62091	2.09024	0.184909	0.34778	0.00428932	1.88033	0.102265	1.5248	1.18291	-0.029772	0.0920181	0.0880501	1.92489	1.01623	-0.202691	-0.0609493	-0.195804	-0.218562	1.08275	0.470089	0.551135	0.350829
glcm_info_corr1_std:gH2AX:cell_region	0.379591	0.945441	0.120385	0.806799	0.761865	0.942008	0.744635	-0.334765	0.836995	0.327056	0.123729	0.155278	0.129698	0.107334	0.0675342	0.0831588	0.109619	0.755675	1.10848	0.600144	0.665162	2.8737	0.446584	14.3919	12.2902	0.870601	0.0853717	1.00302	0.471744	0.0517472	0.0654969	0.130987	3.48935	0.799822	-0.0858241	-0.0578364	0.198981	0.0375564	0.525161	0.341215	0.24165	0.1623
glcm_info_corr2_std:gH2AX:cell_region	-4.72914	-1.26727	0.664854	-3.3853	-8.59799	-2.85846	-2.89686	0.576344	-155.257	-0.187661	-0.301454	-0.217809	-0.121215	-0.0130393	-0.036941	-0.0423005	-0.059347	-1.02543	-2.12874	-1.20733	-4.00183	-2.63548	0.119354	-0.331576	-0.0374801	0.54856	-4.43231	-2.72628	-2.16214	0.154794	-0.13995	0.225991	-1.04503	-1.12923	0.382551	-0.515771	0.627406	0.380141	-2.30777	-0.693079	-0.871976	-0.823734

## Sheet: HK-2
Feature names	Tetracycline	Puromycin	Paraquat	Arsenic(III)oxide	Bismuth(III) oxide	Cadmium(II) chloride	Gold(I) chloride	Potassium dichromate	Cephalothin	Acetaminophen	Lithium chloride	Ethylene glycol	Valacyclovir	Lincomycin	Glycine	Acarbose	Metformin hydrochloride	Cisplatin	Tacrolimus	Cyclosporin A	Aristolochic acid	Ochratoxin A	Phenacetin	Furosemide	Lindane	Melatonin	Gentamicin	Cephalosporin C	Copper(II) chloride	Germanium(IV) oxide	Tenofovir	Cephaloridine	Vancomycin	Ciprofloxacin	Ribavirin	Dexamethasone	Rifampicin	5-Fluorouracil	Citrinin	Ibuprofen	Levodopa	Triiodothyronine
area:mask:cell_region	0.127735	0.0754478	0.214988	-0.74854	0.0779808	-0.536642	-0.341808	-0.604925	0.354665	0.595807	0.10456	0.0177585	0.0815664	0.00133682	0.0512674	0.0280809	0.062549	-5.60262	-0.751496	0.376936	0.446773	0.550273	0.436027	0.0345102	0.418932	0.172048	0.237521	-0.617235	-1.19591	0.164224	0.22747	-0.144955	10.8037	-0.0210522	0.346198	0.22602	0.545669	0.217644	-0.368184	0.335936	-0.798421	0.264585
area:mask:dna_region	-0.234708	-0.294435	0.0973882	-0.364798	0.0661614	-0.774778	-1.17264	-0.475771	0.241803	0.486543	0.0567997	0.0247192	0.0615676	0.00996553	0.00913002	0.0217843	0.0355499	-0.859754	-0.61792	-1.24141	-1.13464	0.288691	0.000600614	-0.352124	-0.124924	-2.09163	0.0504655	-0.80078	-0.587307	0.110573	1.6083	-0.00825618	0.223015	-2.37269	0.123485	0.086939	0.0455884	-0.0229119	-0.344996	-0.291337	-0.738417	-0.467127
roundness:mask:dna_region	0.134688	0.0530176	0.025854	0.0512002	-0.0796496	0.097051	0.292843	0.120699	0.0424733	0.0278562	0.02258	0.0138598	0.00997808	0.0133201	0.0130913	0.01195	0.0243529	-0.121623	0.118411	0.00609877	0.293061	0.0510582	0.169912	0.0575355	-0.0293015	0.0690119	0.0132427	0.129363	0.121409	0.062992	0.00070804	-0.017249	0.0794551	-1.13327	0.0206478	0.0177722	0.148132	0.00276403	0.346521	0.0683894	0.125069	0.0233962
roundness:mask:cell_region	-0.0364443	-0.152267	0.0129193	0.138814	-0.487873	0.125192	-0.0646725	0.123367	0.00349837	4.41873e-05	0.000145706	0.00176303	-0.00250284	0.00314485	-0.00157493	-0.000289172	-0.0022173	-1.42719	-0.191388	-0.0752374	-0.0890964	-0.0316408	-0.0179731	-0.0225284	-0.100353	-0.146754	-0.0105262	-0.107221	-0.0266294	0.00293873	-0.0115839	-0.0243447	-0.0241197	-0.305433	-0.00645405	-0.0432323	-0.0698296	-0.00616055	-0.103152	-0.131619	-0.0823645	-0.210221
solidity:mask:dna_region	0.0121708	0.0175811	0.00582121	-0.0814028	-0.484136	-0.0407752	0.00693334	-0.0541979	0.00387491	0.0196066	0.00639908	0.00432869	0.00493503	0.00607043	0.00630603	0.00414469	0.00907496	-0.279168	-0.109978	-0.0231861	0.0339329	-0.00950665	0.0307845	0.0192265	-0.0199769	0.0129934	0.00325978	-0.0223397	0.0204474	0.0149659	-0.00287425	-0.0161078	-0.00965901	-0.0533614	-0.001626	0.0046823	0.0292868	-0.0170122	0.000940984	0.00236078	0.015282	-0.0317028
solidity:mask:cell_region	-0.0278807	-0.100859	0.00423802	0.025691	-0.072386	-0.0698514	-0.148585	0.0156697	0.00249955	-0.000843687	-0.000184689	0.000879016	-0.00452368	-0.0001089	-0.000555387	0.000885879	0.000750539	-3.00136	-0.196968	-0.0372802	-0.0574441	-0.015903	0.00364733	0.00316925	-0.120082	-0.253516	-0.016982	-0.227511	-0.126265	0.0013766	0.000959405	-0.0169197	-0.147187	-0.251492	-0.0044203	-0.00528225	-0.0648382	-0.0143854	-0.184467	-0.0802477	-0.121997	-0.139659
number of cells	-0.319935	-1.4231	-0.235932	-6.42186	-0.167985	-4.95838	-2.91967	-6.18283	-0.574504	-0.700638	-0.0977925	-0.012299	-0.0942621	-0.00025779	-0.0560183	-0.0497221	-0.0718161	-0.220836	-5.36793	-0.660451	-0.826402	-0.705396	-0.579545	-0.150519	-0.846087	-0.673496	-0.461663	-0.919292	-0.468542	-0.247526	-0.098384	0.169852	-20.4105	-0.524718	-0.637737	-0.436795	-1.70151	-0.485292	-1.18497	-1.06441	-1.04518	-0.792782
total_intensity:gH2AX:cell_region	1.32304	1.3611	1.02808	3.02884	1.57971	0.886499	1.28913	-0.453169	0.900555	1.50936	0.176189	0.0478561	0.154633	-0.00757332	-0.0287894	0.0342981	-0.0193605	1.29539	1.91799	0.976683	1.40596	1.51077	1.11826	0.0639999	1.2663	0.992904	0.13478	0.818577	1.24455	0.11165	0.123626	0.463673	0.377971	0.884571	-0.154407	2.70692	12.172	0.391919	1.92648	1.22743	-0.849567	1.40844
total_intensity:Actin:cell_region	0.341843	1.19875	0.204168	-1.3321	1.19465	-2.17579	-2.84374	-0.420138	1.24932	0.42713	0.0343258	-0.117477	-0.122759	-0.211193	-0.054331	-0.230995	-0.120232	0.182787	0.175232	0.614073	-1.57577	0.509246	0.475549	0.364725	0.433665	0.326837	-0.0626503	0.37107	-5.09879	0.0251842	-0.381239	-1.38454	10.4612	0.441615	3.51392	1.32472	0.620631	-0.421413	0.654023	0.228628	-0.687355	0.0202047
mean_intensity:gH2AX:cell_region	1.40596	1.7084	0.760929	2.60738	1.44492	0.746994	1.4404	-0.719556	0.408525	0.942921	0.182549	0.0326883	0.0665735	-0.0400967	0.0522667	0.0311685	-0.0858318	1.65544	2.04646	1.74987	1.08714	1.12255	0.893026	0.0942763	1.33658	1.2654	0.0194574	1.1426	1.69661	-0.134221	0.209906	0.793986	0.312851	1.28854	-0.920448	-0.364248	7.91526	0.537428	2.20047	2.56061	-0.325934	1.20387
mean_intensity:Actin:cell_region	0.270501	0.742616	0.0474111	-1.36913	1.12704	-2.24925	-2.58841	-0.958647	0.158926	-0.180274	-0.0217822	-0.0797654	-0.406255	-0.266074	-0.0209565	-0.230496	-0.171843	0.616692	-0.392912	1.6437	-1.86322	0.0253211	0.0658522	0.360155	0.104019	0.348107	-0.352283	0.207091	-4.39172	-0.181445	-0.405753	-1.23386	0.318613	0.25135	-1.14685	1.10247	-0.107276	-0.584214	0.732903	-0.223749	-0.399487	-0.416231
cv_intensity:gH2AX:cell_region	0.445498	0.456444	0.308069	0.472234	-0.0652644	0.490683	1.27144	0.168883	-0.168966	0.555368	0.0778993	-0.0130838	0.0663284	-0.0368558	0.0385354	0.0136732	0.00491235	0.2423	0.550228	-0.147891	0.722696	0.381357	0.239046	-0.0709341	0.11233	0.079091	0.070845	0.640698	0.324458	0.0415578	0.0231731	0.244197	0.252574	0.292429	0.0940207	0.071864	2.64854	0.278471	0.798492	0.752685	0.357714	0.636198
cv_intensity:Actin:cell_region	0.243654	0.243547	0.0305966	0.569271	0.112529	0.553835	0.758727	0.371023	0.447373	0.0991098	0.0570678	-0.0193031	-0.0827193	-0.0965865	-0.0305237	-0.0457311	-0.0160647	0.26049	0.468384	0.218414	0.451563	0.138685	0.028428	-0.0288631	0.147576	0.0520787	-0.0605891	1.16469	0.370327	-0.0325815	0.000728474	0.0103423	0.104172	0.469169	0.0264093	0.189343	0.419656	0.0167319	1.01079	0.256037	0.541685	0.619795
total_intensity:DNA:dna_region	-0.109145	-0.224065	-0.251308	0.0259226	0.304451	-0.336129	-0.621709	-1.26011	-0.567127	0.173968	0.214073	0.144089	0.190459	0.11753	0.141581	0.166302	0.0378893	-0.651506	-1.32871	-0.176458	-0.285642	-0.335074	-0.105863	-0.206425	-0.106979	-0.229484	-0.110083	0.0955241	0.14808	0.0407496	-0.0720462	-2.06386	-0.101128	0.0201576	-0.247576	0.0638506	-0.163588	-0.181536	0.251714	-0.345016	-0.196726	-0.220399
mean_intensity:DNA:dna_region	0.257618	-0.117315	-0.36618	-0.560784	0.161616	1.07042	0.939677	-1.65056	-0.725853	-0.331304	0.15057	0.122927	0.0717051	0.104368	0.140313	0.121059	0.00414993	0.0107776	-3.85264	-0.103616	0.911064	-0.647007	-0.0771547	-0.119345	-0.0939023	-0.113183	-0.149103	0.847626	0.785673	-0.0763226	-9.91356	-8.91395	-0.203609	2.59102	-0.405181	-0.00783799	-0.193488	-0.141207	0.478112	-0.0918338	0.582167	0.552881
cv_intensity:DNA:dna_region	0.0818984	0.111616	-0.0408188	0.990409	0.505293	0.90365	0.639031	0.931567	-0.013654	-0.0193104	-0.00307346	0.0041531	-0.0154131	-0.00695308	-0.00270546	0.00129117	-0.0110703	0.659126	0.578709	0.15023	0.500822	0.0470173	0.0499357	-0.0109684	0.173507	1.66829	-0.0141432	0.54487	0.465348	-0.0342089	-0.0094311	0.0105337	-0.0106927	0.322177	-0.0702613	-0.0125842	0.557509	0.0722324	0.432585	0.199477	0.365622	0.38197
total_intensity:gH2AX:dna_region	1.5046	1.61342	1.37078	3.60588	1.21354	-0.442791	1.65417	-0.509754	0.627186	1.94246	0.294263	0.0652662	0.244756	-0.0484633	0.00386151	0.053605	-0.0625065	1.51903	2.00622	0.996339	1.55028	1.55612	1.21367	-0.273703	1.29143	0.940238	0.0309	1.32966	1.84212	0.0531296	0.187729	0.647209	0.615239	1.2414	-0.389423	-0.217806	21.37	0.609999	2.70258	1.78715	0.255013	1.42087
total_intensity:gH2AX:nondna_region	1.12472	1.34415	0.393048	1.44908	0.821137	0.573709	0.651054	-0.658839	2.19611	0.547709	0.00943499	0.0462021	0.0577641	-0.0162836	-0.0310966	0.059062	-0.0109922	0.923648	1.77212	1.06604	1.10692	1.26439	0.905058	0.364295	1.18149	1.09319	0.218233	0.201775	-0.209015	0.220505	0.189917	1.36152	0.427901	0.636431	-0.0144854	0.268157	1.81934	0.199386	0.815388	0.818668	-0.966831	1.61474
total_intensity:gH2AX:nondna_outer	1.16232	0.9073	0.204342	0.95345	1.99864	-0.715523	-3.9455	-1.08339	0.804372	0.178581	-0.0738495	0.0264915	-0.0425913	-0.0142068	-0.046363	-0.0178191	-0.0302324	0.936032	0.838602	0.847226	0.563962	0.869545	0.512385	0.215043	0.745976	0.857472	-0.000611385	-0.546243	0.138041	0.0223687	0.158122	0.510886	0.124634	0.675369	0.00915173	-0.167991	0.219431	0.0416446	0.636008	0.602019	-0.276855	2.05458
total_intensity:gH2AX:nondna_inner	0.269895	1.55303	0.296758	1.16393	0.788383	0.743164	0.425678	-0.540244	8.39277	0.600725	0.0286056	0.0538626	0.108835	-0.0332192	-0.00671725	0.0633798	-0.0263165	0.751401	1.79547	1.18912	1.19241	1.35739	1.03877	0.476926	1.24211	1.07793	0.275819	-0.232136	-1.11959	0.261589	0.103752	7.67979	5.94166	1.8757	3.30376	2.77752	1.51218	0.147577	0.445894	0.68811	-1.04305	1.49177
total_intensity:gH2AX:nondna_peridna	1.65636	1.6146	0.610438	2.263	1.49368	0.413712	1.17777	-1.0925	0.606821	0.711488	0.067183	0.0387054	0.0660718	0.000824275	-0.0377867	-0.00410816	-0.0295587	1.33852	2.15234	1.16471	1.22778	1.28243	0.828543	0.164853	1.39607	1.25296	0.132906	0.875111	1.22059	-0.0107611	0.138369	0.341898	0.205004	0.804131	-0.311562	-0.163441	1.00313	0.422356	1.80566	1.29112	-0.983233	0.960061
mean_intensity:gH2AX:dna_region	1.88572	1.91621	1.09049	2.86378	0.596161	1.56328	2.62522	-0.527256	0.44251	1.40009	0.343607	0.0344361	0.15203	-0.0470833	0.00188526	0.0375421	-0.0676397	2.02541	2.824	1.98495	2.45765	1.92997	1.38062	0.0511713	1.79008	1.67973	0.150094	1.69011	1.93263	-0.149737	0.284961	0.947665	0.462714	1.70245	-7.14481	-0.544053	19.3547	0.905453	2.85162	2.67444	0.466223	2.33263
mean_intensity:gH2AX:nondna_region	1.19121	1.33006	0.244609	1.44973	1.83873	-0.770098	0.506082	-0.841142	0.624049	-0.164065	-0.0574737	0.0214785	-0.0375113	0.0138806	-0.0534091	-0.00688741	-0.0550323	1.85628	1.53064	1.21568	0.56625	0.73265	0.53872	0.17275	0.85364	1.08916	-0.047217	0.611116	0.892884	-0.081797	0.165885	0.512054	0.120043	0.981907	-0.438205	-0.257663	0.547936	0.235827	1.13558	1.15736	-0.347378	0.790814
mean_intensity:gH2AX:nondna_outer	1.5705	0.644841	0.17003	1.16229	2.1614	-1.06129	-0.700338	-1.02413	1.13331	-0.217477	-0.0903543	0.0165172	-0.0603819	0.000340302	-0.0629967	-0.0113087	-0.0635659	1.20536	0.714253	1.02852	-0.0702996	0.57492	0.453486	0.170058	0.630454	0.84124	-0.168465	-0.547492	0.200144	-0.101958	0.17617	0.563512	0.13495	0.681168	-0.446087	-0.290255	-0.180168	0.147209	0.518729	0.177981	-0.442616	2.21409
mean_intensity:gH2AX:nondna_inner	1.07458	1.16762	0.137066	0.909703	1.58471	-0.819914	0.0552513	-1.20179	0.802712	-0.209432	-0.0899208	0.0236591	-0.0614901	-0.00514211	-0.128467	-0.0161348	-0.046909	1.24943	1.10084	1.01751	0.370939	0.586274	0.415289	0.165343	0.695408	0.934748	-0.023775	0.580729	0.729561	0.00257366	0.141718	0.348948	0.0718551	6.73163	-0.464659	-0.19302	0.0278335	0.115755	0.750205	0.13491	-0.337048	0.619275
mean_intensity:gH2AX:nondna_peridna	1.80925	1.65669	0.466728	2.1956	1.74155	0.614878	1.38854	-0.692661	0.484533	0.409674	0.0859033	0.0236194	0.0278519	0.0227367	-0.0441024	-0.00260786	-0.0525642	1.95876	2.42299	1.36898	1.3546	1.31595	0.885483	0.260032	1.39791	1.52854	0.136445	0.946338	1.29311	-0.117629	0.200903	0.608918	0.184204	1.0891	-0.447314	-0.246389	4.97929	0.569971	1.90074	1.65455	-0.640829	1.47712
total_intensity_ratio:gH2AX-gH2AX:dna_region-cell_region	0.288411	0.0899224	0.196696	0.404314	-0.0160221	0.264045	0.456911	-0.692211	-7.42344	0.345139	0.0839968	0.0249042	0.0731583	0.0233539	0.0184699	0.0124547	0.0170486	0.205302	0.278728	-0.252335	-3.242	3.73816	-0.0824263	-0.125953	-0.187809	-0.246504	-0.0907295	0.492045	0.496765	0.00847375	-0.0396237	-4.60187	0.113251	0.144019	-0.24817	-0.0615912	2.17686	0.0196697	0.634962	-0.0938939	0.284048	0.0319532
total_intensity_ratio:gH2AX-gH2AX:nondna_outer-cell_region	-0.72454	-0.641859	-0.415027	-0.47395	22.0563	0.0283959	-1.26065	0.385148	0.0177029	-0.930128	-0.171415	-0.039599	-0.123265	-0.025877	-0.0524234	-0.0274981	-0.034587	-0.593808	-0.579048	-0.043586	-0.696496	-0.511698	-0.211574	-0.0229812	-0.138823	0.0569773	-0.170648	-0.650658	-0.605781	-0.156107	0.0174998	0.242694	-0.518989	0.118818	0.0210831	-0.149364	-0.681741	-0.0645043	-1.18539	-0.412764	-0.112481	2.47112
total_intensity_ratio:gH2AX-gH2AX:nondna_peridna-cell_region	0.212754	-0.085238	-0.239633	-0.365922	0.0240491	-0.15066	-0.252094	-0.145764	-0.300337	-0.651184	-0.0953359	-0.0157216	-0.0766409	0.000404505	-0.0238173	-0.0202192	-0.0115437	0.399029	0.0294186	-0.0376579	-0.21289	-0.252006	-0.169062	0.0396477	-0.0278033	0.0992543	-0.0270426	0.0611851	0.0409026	-0.130487	-0.177815	-0.880957	-0.156326	-0.108855	-0.176063	-0.104519	-1.01419	0.0279803	-0.165741	-0.0828923	-0.231504	-0.27981
total_intensity:Actin:dna_region	-0.137098	0.960784	0.100028	0.380799	1.47359	-1.44419	-2.16171	0.410607	0.172522	0.315444	-0.00259386	-0.0937965	-0.0886349	-0.275035	-0.00756752	-0.186939	-0.144446	-0.0736043	0.280597	1.02407	-1.72894	0.249883	0.0528095	0.288562	0.340931	0.588782	-0.18566	1.07251	-3.97653	0.0402667	-0.376851	-1.23405	4.83488	0.682772	-1.22977	1.12867	0.145078	-0.553494	1.37495	-0.204556	-0.442449	0.119109
total_intensity:Actin:nondna_region	0.397897	1.29181	0.224922	-2.69582	1.1449	-2.57826	-3.16132	-0.787951	1.60709	0.468847	0.03539	-0.126573	-0.11696	-0.236902	-0.073627	-15.5766	-0.118403	0.214037	0.284434	0.584355	-1.52705	0.70582	0.575501	0.39051	0.479496	0.331328	-0.0471595	-0.43005	-5.41497	0.00554795	-0.383164	-1.40592	2.04396	0.159125	4.35827	1.34864	0.657962	-0.397516	0.526235	0.29208	-0.729594	0.0058311
total_intensity:Actin:nondna_outer	0.317124	0.5782	0.0463405	-2.56136	0.855606	-3.40419	-3.61144	-1.43566	0.54302	0.172916	-0.0922339	-0.128632	-0.550494	-0.310591	-0.0356969	-0.257789	-0.142553	0.0793716	-1.15396	0.317007	-2.05837	0.349347	0.195074	0.284916	0.109485	0.0597488	-0.278807	-1.65185	-5.20864	-0.107513	-0.374679	8.48139	0.36295	-0.296135	-0.889751	1.12747	0.0559262	-0.578486	-0.240961	-0.0532821	-1.1095	-0.338538
total_intensity:Actin:nondna_inner	0.466126	1.52935	0.235526	-3.37219	0.901024	-2.55034	-3.20219	-0.678826	0.851951	0.645065	0.0788952	-0.0685099	-0.0543553	-0.263039	-0.035565	-18.2672	-0.123182	0.326972	0.375374	0.693436	-1.32362	0.794889	0.748898	0.418049	0.658197	0.445874	0.00294834	-0.6531	-5.64688	0.0236013	-0.380475	-1.44563	2.55886	0.167852	5.32173	1.399	0.794127	-0.345276	0.527651	0.402922	-0.762097	0.0180069
total_intensity:Actin:nondna_peridna	-0.0265535	1.04595	0.0842971	-1.55224	0.926493	-2.26822	-2.73382	-0.937918	0.176747	0.155842	-0.0654736	-0.113951	-0.138593	-0.18362	-0.0272822	-0.211882	-0.154602	0.12567	0.146518	1.08623	-1.86296	0.191072	0.138378	0.398133	0.212863	0.308126	-0.253057	0.900336	-4.48587	-0.0216464	-0.407188	-1.28401	1.54297	0.349899	-1.22891	1.13781	-0.131736	-0.635952	1.00431	-0.454955	-0.460144	-0.283813
mean_intensity:Actin:dna_region	0.262473	1.26354	0.0324891	-0.670118	2.3328	-1.29155	-1.17617	-0.524527	0.070555	-0.208566	-0.0640765	-0.11384	-0.168202	-0.381252	-0.0192079	-0.199513	-0.163868	0.672806	0.593992	1.68262	-0.700283	0.0753368	0.149713	0.455882	0.326536	1.06591	-0.274121	1.66791	-3.65052	-0.0972232	-0.362123	-1.18139	12.9526	0.692085	-1.40369	1.04101	-0.127866	-0.437554	1.42835	-0.0908249	-0.0664747	0.281155
mean_intensity:Actin:nondna_region	-0.0714027	0.608269	0.0520649	-2.25676	0.904482	-2.74821	-3.18565	-1.26064	0.184966	-0.164389	-0.000289744	-0.0311541	-0.460427	-0.274994	-0.0493757	-0.237788	-0.175475	0.292675	-0.697966	4.34887	-2.16726	-0.00877471	0.0557146	0.330396	0.0317448	0.208378	-0.372664	-0.0982589	-4.4862	-0.244327	-0.407985	-1.22888	4.91373	0.608338	-1.11778	1.09921	-0.184422	-0.610075	0.587553	-0.248688	-0.48701	-0.473016
mean_intensity:Actin:nondna_outer	-0.389135	0.232376	0.0454517	-2.3445	0.887868	-3.30852	-3.74819	-1.6092	0.218632	-0.178884	-0.0459711	-0.159909	-0.474039	-0.2566	-0.102151	-0.250688	-0.18062	0.205419	-1.66344	5.09747	-2.38738	-0.0865249	0.0230344	0.298051	-0.00311903	-0.0591587	-0.414117	-1.74365	-4.86388	-0.206603	-0.388532	-1.14953	0.530511	1.26156	-1.11203	0.993074	-0.467713	-0.734143	-0.395364	-0.551924	-1.14716	-0.750478
mean_intensity:Actin:nondna_inner	-0.725304	0.59032	0.0532369	-2.91504	0.634841	-3.03524	-3.33913	-1.36581	0.193845	-0.15915	-0.000552325	-0.124062	-0.47419	-0.267092	-0.0976468	-0.244907	-0.169932	0.247776	-0.684457	8.43394	-2.23265	-0.0024043	0.072355	0.302437	-0.018513	0.155684	-0.366141	-0.11899	-4.53601	-0.191785	-0.411535	-1.22799	1.54411	0.73195	-1.09933	1.09823	-0.095819	-0.613542	0.631775	-0.199718	-0.438286	-0.455158
mean_intensity:Actin:nondna_peridna	0.273797	1.09444	0.0531197	-1.56405	1.30379	-2.07766	-2.34274	-0.959298	0.136806	-0.172018	-0.078178	-0.117419	-0.389093	-0.171112	-0.0209351	-0.214445	-0.165352	0.438114	0.142332	1.51984	-1.5348	0.0276304	0.115384	0.442092	0.211572	0.558072	-0.32146	1.14109	-4.32713	-0.0901492	-0.399141	-1.24804	3.69501	0.470143	-1.32026	1.09676	-0.276513	-0.555852	1.0318	-0.327381	-0.226914	-0.498726
total_intensity_ratio:Actin-Actin:dna_region-cell_region	-0.244418	-0.146906	-0.0151725	0.816731	-0.0233216	0.535511	0.542161	0.457201	-0.256691	-0.0760101	0.00386633	0.0183306	0.026775	0.0288585	-0.00651759	0.0236531	-0.0280278	-0.141152	152.505	-0.0922076	-0.122276	-0.497158	-0.283756	-0.145824	-0.110326	-0.134653	-0.0972687	0.990563	1.22276	-0.00454877	-0.204678	0.153929	0.13079	0.338384	-0.354512	-0.169806	-0.352722	-0.180988	0.610981	-0.387849	0.106064	-0.669627
total_intensity_ratio:Actin-Actin:nondna_outer-cell_region	-0.00519281	-0.47486	-0.0602598	0.312569	0.0479951	-0.266385	-0.620909	0.272091	-1.24599	-0.216409	-0.0480953	-0.0164633	-0.0501171	-0.0178424	-0.0282065	-0.00742513	-0.0260068	-0.0583728	-0.584611	-0.220311	-0.534109	-0.199098	-0.186027	-0.0914799	-0.292148	-0.206946	-0.159505	-1.15548	-0.220398	-0.123853	-2.76624	0.153715	-4.74663	-0.00801553	0.0312197	-0.154477	-0.453247	-0.0822436	-0.5502	-0.216888	-0.0698116	-0.0415451
total_intensity_ratio:Actin-Actin:nondna_peridna-cell_region	-0.198385	-0.040482	-0.0506945	0.172087	0.0460058	0.101641	0.0901243	-0.143146	-0.865412	-0.221954	-0.0314296	0.000403848	-0.0167492	0.0237815	-0.0302287	0.00509003	-0.0536478	-0.0390813	-0.0138414	-0.169577	-0.244764	-0.360033	-0.226019	0.0346962	-0.17094	-0.0889976	-0.155103	0.876851	0.82253	-0.0504388	-0.000162192	0.125151	-5.31217	0.0985347	-0.406841	-0.17022	-0.56231	-0.196387	0.337078	-0.402046	0.264452	-0.452768
total_intensity_ratio:gH2AX-Actin:cell_region-cell_region	0.657255	0.408459	0.309421	1.14787	0.0792269	0.922242	1.23696	0.512474	0.350357	0.524729	0.0422944	0.0910482	0.313386	0.0768066	0.0342588	0.1663	0.0721112	0.699286	0.921304	0.161119	1.39733	0.508857	0.20368	-0.142214	0.385004	2.63312	0.208482	1.06804	2.55477	0.110889	0.296899	1.18987	0.289166	0.665216	-0.134512	-0.962096	24.3884	0.525178	1.03154	1.37143	0.428006	1.10108
total_intensity_ratio:gH2AX-DNA:cell_region-cell_region	0.932576	1.014	0.666535	1.29577	1.8957	0.281377	0.781446	1.06849	1.68081	0.857324	-0.0427931	-0.0672051	0.00610435	-0.0901085	-0.0653809	-0.0808065	-0.022588	1.33925	1.77094	1.22654	1.18719	1.35884	0.931978	0.276139	0.991116	0.954388	0.179982	0.412103	0.361213	0.0710578	0.147179	0.317891	0.288138	0.49487	0.18818	0.154396	3.0987	0.411876	1.07841	1.05232	-0.752623	1.09711
total_intensity_ratio:DNA-Actin:cell_region-cell_region	-0.121761	-0.515784	-0.129848	0.192779	-0.112001	0.427609	0.454604	-0.213445	-0.758781	-0.0920704	0.0540589	0.0730564	0.0737589	0.070627	0.0595869	0.263357	0.0398289	-0.108175	-0.12341	-0.208686	0.242161	-0.29555	-0.180774	-0.169902	-0.139952	-0.135633	-0.00772468	0.427294	1.23381	0.11237	0.0479459	-14.5685	-1.79668	0.11291	0.266873	-0.617776	-0.279675	0.115789	-0.103277	-0.212648	0.31571	0.0563972
ccorr_normed:DNA-gH2AX:cell_region	0.325111	0.265842	0.185942	0.344826	0.36975	0.26403	0.358029	0.246933	-3.41727	0.209048	0.0685401	0.0290527	0.0630644	0.0274473	0.00161938	0.00972954	0.0104265	0.297438	0.325162	0.0945798	0.348273	1.07621	-0.0516132	0.0188244	-0.0660067	-0.166789	-0.0564391	0.352543	0.32613	0.0269889	-0.0289786	-0.667318	0.0634876	0.1154	-0.141095	-0.0237355	12.7128	0.0631182	0.452575	-0.0777087	0.246034	0.116791
ccoeff_normed:DNA-gH2AX:cell_region	-0.104109	0.11844	0.265028	-0.632831	0.535924	-0.883918	-0.54968	-0.931104	-4.67071	0.262112	0.106626	0.0338311	0.0785023	0.0266957	0.0261953	-0.109999	0.0171982	0.353388	-1.25047	0.113519	0.0323983	0.531987	0.0401459	0.0334948	0.125712	-0.104245	-1.96452	-0.243395	0.103158	0.0230658	-0.0372958	-0.0922632	0.0318364	-0.0766032	-0.0413444	-0.51596	-0.153716	0.0308407	-0.275971	-0.00327306	0.0541878	0.0904622
ccorr_normed:DNA-Actin:cell_region	-0.181152	0.0762992	-0.0181585	0.603986	3.33564	0.597133	0.764709	0.427112	-0.962791	-0.116165	-0.00389484	0.0138742	0.0405997	0.0472232	0.00092353	0.0142218	-0.0144197	-0.103977	0.33288	0.137831	0.481407	-0.20936	-0.15862	0.0220946	0.186869	-0.052519	-0.00753901	0.705244	1.02038	0.0170953	-0.184474	0.134422	0.111587	0.394938	-0.273109	-0.0905599	-0.169469	0.0584636	0.453821	-0.157949	0.0555745	0.155053
ccoeff_normed:DNA-Actin:cell_region	0.142439	0.406032	-0.0125345	0.386419	5.63381	0.216517	0.439977	0.39915	-0.240945	-0.0148923	0.0274209	0.0144123	0.188605	0.0122932	0.0452285	0.00100969	-0.000539118	1.58628	0.728863	0.368316	0.949057	0.0905208	0.116019	1.59751	0.334852	0.563494	0.0619509	0.714129	0.506697	0.0562412	0.0349424	0.0386691	1.48495	0.534163	-0.122765	-0.00370228	0.161253	0.0983355	0.519102	0.14691	0.277405	0.366653
ccorr_normed:gH2AX-Actin:cell_region	-0.285397	-0.027316	-0.174216	0.119341	0.645554	0.290489	0.210921	0.0807123	-0.0376537	-0.401433	-0.0540531	-0.0053588	-0.023838	0.0251389	-0.009814	-0.00480923	-0.00597489	-0.216421	0.107539	0.162178	0.287556	-0.28319	-0.0693812	0.0855444	0.150525	0.612255	0.0166855	0.0381674	0.429327	0.0163354	-0.00574921	-0.0531552	-0.0628614	-0.0021835	-0.114759	-0.00101701	-3.13476	-0.117461	-0.457593	-0.399508	-0.223151	-0.172473
ccoeff_normed:gH2AX-Actin:cell_region	-0.0692746	0.253075	-0.0966518	-0.676593	0.730909	0.107162	0.18862	-0.707004	-0.0485565	-0.203496	-0.0264536	-0.0349502	-0.0268568	-0.0174804	0.0110438	-0.0186376	-0.0259677	-0.0707894	0.395966	0.251285	0.565872	-0.869681	0.0882177	0.122991	0.22358	0.268238	0.0434688	0.597893	0.657818	0.0257902	0.00997199	0.0182028	1.7901	0.656964	-0.137614	0.0265643	0.0248138	0.0345151	0.378112	0.0160456	0.279412	0.332138
glcm_asm_mean:Actin:cell_region	0.58612	0.628848	-0.051006	4.646	1.32616	3.94325	3.50758	4.30287	1.32217	0.241327	0.0735653	0.0751936	0.0888669	0.606801	0.0548527	0.555497	0.0893256	0.914998	5.89849	-1.43387	2.32891	0.219267	0.0335949	-0.181558	0.326165	0.215737	-0.0983994	5.13167	3.89358	-0.0729388	-0.0556946	0.182766	0.271802	3.292	-0.0381501	-0.302259	3.64277	0.154435	3.94086	0.537363	2.12616	2.2054
glcm_contrast_mean:Actin:cell_region	-0.0217094	-0.31147	0.0869386	-2.64064	0.0832953	-2.65862	-2.92688	-1.90254	-23.6577	-0.144034	0.013205	-0.0848363	-0.213539	-0.116693	-0.0820387	-0.143549	-0.1007	0.287454	-0.783497	0.346401	-2.06865	-0.0461102	0.0426358	0.215093	-0.211233	0.0647186	0.158518	-1.32199	-2.76369	0.0643172	0.102372	-0.0940745	-1.74554	-0.50352	0.0530286	0.482154	-3.41459	-0.0857829	-1.19339	-0.0405326	-0.930878	-0.636784
glcm_corr_mean:Actin:cell_region	0.0167958	0.0633149	0.00127034	0.178639	0.0658652	0.479934	2.11324	0.325175	0.0355983	-0.0042681	0.00045771	-0.0102116	-0.0248758	-0.0141517	-0.0107333	-0.0301591	-0.0130447	0.0443412	0.572374	0.0453991	-0.117608	0.0124128	0.00619549	0.0177007	0.602924	0.0520644	-0.0140159	0.0305056	-1.04903	-0.00768465	-0.00676891	-0.0443817	0.000967858	0.202099	-0.0402419	0.0361753	-0.0153422	-0.0187813	0.0382639	-0.000600055	0.76298	0.0156842
glcm_var_mean:Actin:cell_region	-0.596383	0.766595	0.0696075	-0.97794	0.579923	-2.52624	-3.08333	-0.825244	0.165046	-0.181462	0.00943943	-0.138674	-0.40072	-0.174938	-0.162063	-0.341373	-0.200125	0.826719	0.541538	0.863895	-2.9017	0.26865	0.240047	0.518559	0.326545	0.650023	-0.089951	2.03929	-5.29893	-0.0534121	-0.0210431	-0.486143	0.0324265	3.28871	-0.436356	0.674057	-0.220748	-0.217062	0.285913	-0.0260071	0.116517	0.111981
glcm_idm_mean:Actin:cell_region	0.172067	0.42032	0.585699	1.35687	0.128699	1.23012	1.21246	1.06344	0.192324	0.106467	0.0201418	0.0221559	0.0357374	-0.00227248	0.0310641	0.00531573	0.0347055	0.218741	0.592047	0.125357	0.841321	0.0978335	0.00938928	-0.0589048	0.139464	0.118948	-0.0858435	1.41513	0.990187	-0.0409576	-0.0941398	-0.115372	1.83341	0.913324	-0.151214	-0.0155083	0.228944	0.0238277	1.18629	0.208931	0.625362	0.670532
glcm_sum_ave_mean:Actin:cell_region	-0.136195	0.269982	0.0323987	-1.58745	0.127266	-2.00076	-2.21638	-1.02332	-5.03399	-0.156867	-0.0645165	-0.0676099	-0.104132	-0.0840958	-0.0164143	-0.100322	-0.0957695	0.289124	-0.334996	1.86233	-1.6502	0.00421865	0.0245394	0.249334	0.0977823	0.220154	0.017321	-1.00913	-2.85765	0.0121232	-0.0083116	-0.272249	-0.203413	-0.0841488	-0.197956	0.375957	-0.249822	-0.148446	-1.19568	-0.244823	-0.530493	-0.47794
glcm_sum_var_mean:Actin:cell_region	0.119564	0.795735	0.0689206	-0.940828	0.62614	-2.52217	-3.09038	-0.797854	0.171398	-0.183052	0.00360366	-0.137027	-0.40184	-0.17784	-0.165146	-0.350248	-0.20394	0.845903	0.575138	0.89154	-2.94862	0.175929	0.247524	0.530289	0.344252	0.670868	-0.0960727	2.50323	-5.53827	-0.0565217	-0.0243534	-0.497307	0.0327649	3.33477	-0.448685	0.680299	-0.225091	-0.219641	0.296099	-0.0303302	0.133204	0.126516
glcm_sum_ent_mean:Actin:cell_region	-0.0171128	0.0480598	0.00779773	-0.539123	0.0277095	-0.505032	-0.45503	-0.425781	0.00724186	-0.0219762	-0.00264206	-0.0170078	-0.0357312	-0.0212166	-0.0159507	-0.0299103	-0.0208306	0.0175725	-0.853517	0.205008	-0.33906	0.0110564	0.00341314	0.0392783	-0.0029688	0.025105	-0.00379582	-0.237412	-0.695833	-0.000715516	-0.00242101	-0.0603468	-0.0618295	-0.0132507	-0.0363928	0.0797935	-0.0390571	-0.0343563	-0.242859	-0.0285245	-0.115342	-0.098313
glcm_ent_mean:Actin:cell_region	-0.0329374	-0.00329914	0.00677478	-0.548139	-0.122385	-0.490911	-0.445382	-0.419673	-1.14803	-0.00092296	-0.00496789	-0.0090983	-0.011243	-0.0120752	-0.00656012	-0.0464781	-0.0101351	-0.353602	-0.744642	0.286294	-0.321944	-0.00129769	0.00151538	0.027805	-0.0300261	-0.0108809	0.0114558	-0.360829	-0.58916	0.00853467	0.00429095	-0.0305688	-0.0084152	-0.0768672	-0.00117513	0.0519221	-0.0932991	-0.0182197	-0.314066	-0.0308054	-0.157919	-0.140656
glcm_diff_var_mean:Actin:cell_region	0.239722	-0.385189	0.096908	-2.50227	0.10842	-2.59863	-2.96317	-1.89905	-0.448832	-0.0853563	0.0395796	-0.0974468	-0.301862	-0.118474	-0.0857268	-0.178027	-0.106427	0.452148	-0.632478	0.362044	-2.12492	0.0276309	0.0383645	0.223958	-0.157972	-0.000405228	0.220212	-0.810831	-2.98469	0.0615872	0.0596488	-0.1885	-1.70739	-1.85858	-0.0105084	0.584967	0.10537	-0.119643	-0.752032	0.546525	-0.844985	-0.326737
glcm_diff_ent_mean:Actin:cell_region	-0.0228314	-0.081132	0.01254	-0.555796	-0.152413	-0.50799	-0.507283	-0.423107	-0.304803	-0.0264908	0.00162036	-0.0118099	-0.0258362	-0.0215662	-0.0120929	-0.017587	-0.014962	0.00596032	-0.1807	0.366831	-0.359074	-0.0177364	5.62542e-05	0.0301126	-0.0410807	-0.0127763	0.0269173	-0.392986	-0.478863	0.0130237	0.0220826	0.00298749	-0.225061	-0.261447	0.0250883	0.0525258	-0.221788	-0.00701217	-0.369926	-0.0347059	-0.18859	-0.171343
glcm_info_corr1_mean:Actin:cell_region	-0.0162341	-0.132321	-0.00564724	0.162426	-0.174665	0.178784	0.144658	0.176549	-0.0223069	0.0584912	0.00712905	0.0222936	0.0626136	0.022942	0.0250866	0.0504785	0.0306521	-0.142031	-0.05306	-0.19247	0.140634	0.00512866	0.00319975	-0.0347368	-0.0185343	-0.46755	0.0463889	-0.266661	0.460418	0.0314422	0.0217564	0.0824971	0.0499112	-0.12056	0.126225	-0.0754275	0.0393705	0.0408069	-0.224899	-0.00231982	-0.0672556	-0.0831969
glcm_info_corr2_mean:Actin:cell_region	-0.00192982	0.0118707	0.00138281	-0.396767	0.00705538	-0.278274	-0.121483	-0.345426	0.00305399	-0.00880604	-0.00113612	-0.00416568	-0.0103178	-0.00457925	-0.00598911	-0.00773584	-0.00549063	0.0166835	-1.26068	0.323555	-0.119061	-0.0115359	-0.00548031	0.00639395	-0.00253724	-0.00448369	-0.0044194	0.010227	-0.653992	-0.00249457	-0.00258309	-0.0174756	-0.00904843	-0.00131972	-0.0171081	0.0219004	-0.00495716	-0.0091934	0.00696508	-0.00239656	-0.0530927	-0.00736308
glcm_asm_std:Actin:cell_region	0.710201	1.01299	-0.0794704	3.55613	0.293941	2.69231	1.5239	3.44185	0.557986	0.213251	0.0753054	-0.0511157	-0.150258	-0.206219	-0.00764937	-0.245622	0.0673083	0.568382	5.66074	0.246392	0.329396	-0.0604756	0.089061	-0.159327	0.179653	1.22746	-0.142229	4.13198	0.629806	-0.0660475	-0.238023	-0.597387	1.94342	1.26274	-0.614709	0.533812	0.414963	-0.198362	3.01582	0.576434	1.225	0.679979
glcm_contrast_std:Actin:cell_region	0.494836	-0.146464	0.0756499	-3.73635	0.17612	-4.54587	-5.32393	-2.72062	-1.5339	-0.124948	0.0377612	-0.195029	-0.469624	-0.275963	-0.143341	-0.492379	-0.182435	0.813499	-0.811239	4.23725	-4.75397	0.0667425	0.0841615	0.256548	-0.257528	0.454254	0.0990125	-1.27185	-5.60801	0.0641221	-0.0389734	-0.602336	-0.248012	0.215589	-0.355597	1.0548	0.13846	-0.337134	-1.10406	0.58271	-1.2495	-0.494031
glcm_corr_std:Actin:cell_region	0.209988	-0.772837	-0.152655	-0.473207	-0.68964	-0.643348	-2.19585	0.295296	-0.366857	0.0306355	0.0220468	-0.0268908	-0.0665029	-0.0573212	0.0351054	0.0162989	0.0520733	0.0622852	-0.281498	-0.43083	-1.92275	-0.132872	0.0345815	-0.136103	-0.281679	-0.0810613	0.175472	-0.91482	-0.997791	0.108849	-0.00823118	0.0236424	-0.0154114	0.173036	0.715688	0.249667	0.351607	0.0633506	-0.926449	0.447417	-0.793433	-0.549133
glcm_var_std:Actin:cell_region	0.359026	0.709754	0.0452601	-0.999898	0.872081	-3.42664	-3.96732	-0.815201	0.254358	-0.428914	0.00909906	-0.140431	-0.512182	-0.157409	-0.160368	-0.400713	-0.206923	1.05756	-0.525002	0.900825	-4.03025	-0.0945372	0.152633	0.536914	0.41441	1.04047	-0.237314	0.0299212	-7.16585	-0.207418	-0.0139604	-0.310531	0.0707861	0.665421	-4.91424	0.54015	-0.602552	-0.23397	0.372288	-0.305191	0.154136	-0.698402
glcm_idm_std:Actin:cell_region	0.403793	0.573802	-0.063505	0.332549	0.481451	-0.842664	-0.999974	-2.43145	0.0781948	-0.02538	0.0102821	-0.113122	-0.257282	-0.201405	-0.0740788	-0.536275	-0.0911911	0.285942	0.551378	0.285577	-1.13448	-0.120339	-0.0111313	-0.0863429	-0.018515	2.5392	-0.160759	0.555892	-2.07441	-0.0705281	-0.254739	-0.712795	2.69367	0.736937	-0.678632	0.690036	0.0903067	-0.33603	0.602424	0.259261	0.109636	-1.37769
glcm_sum_ave_std:Actin:cell_region	0.143778	0.721012	0.00213768	-0.521416	0.662811	-1.31713	-1.5831	-0.527404	0.103085	-0.40693	-0.0691448	-0.0794294	-0.270629	-0.0677348	-0.106897	-0.164606	-0.15519	0.886007	0.771386	1.4228	-1.72223	-0.10055	-0.0060914	0.331124	0.183243	3.6131	-0.127494	0.492463	-3.09953	-0.158942	-0.0741016	-0.147483	-1.49358	0.721454	-0.628651	0.291961	-0.235734	-0.0535344	0.637171	-0.130739	0.468391	0.0628557
glcm_sum_var_std:Actin:cell_region	0.430107	0.349967	0.0591354	-1.9648	0.275312	-4.11419	-5.27963	-1.58122	0.126571	-0.230757	0.034668	-0.242961	-0.499656	-0.219593	-0.147373	-0.436528	-0.18763	0.956915	-0.612748	1.36388	-4.79353	-0.0259335	0.0739996	0.419914	0.11362	1.09442	0.0120306	-1.16004	-6.47934	0.00332583	-0.0449761	-0.517507	-0.412838	0.482918	-0.41602	0.937557	-0.193432	-0.251343	-0.78289	0.559156	-0.634159	-0.398821
glcm_sum_ent_std:Actin:cell_region	0.132813	-0.244551	-0.12194	1.1305	4.08148	0.381956	-0.311356	0.842109	-0.139885	-0.212691	-0.0338489	-0.00927678	-0.0434961	-0.00741926	0.0151257	0.0111253	-0.00923869	0.466689	21.3907	3.28633	-0.97493	-0.208607	-0.0165654	0.0066635	0.612976	2.81785	0.0480554	0.67658	-0.351264	-0.0110779	-0.0812375	0.0602218	0.0227727	0.203997	-0.00107428	0.0936327	-2.50186	0.0601856	-0.0542422	-0.0642629	-0.151066	-0.322342
glcm_ent_std:Actin:cell_region	0.344075	0.485121	-0.0548919	-1.36898	0.0124369	-1.81726	-1.86332	-0.975601	0.0455656	0.142577	0.0328341	-0.110253	-0.192616	-0.200507	-0.0419448	-0.931225	-0.00837586	0.0802504	0.143426	0.187847	-2.10029	0.0154415	0.024715	-0.100999	-0.0796027	0.192684	-0.0340356	-0.16878	-3.87102	0.0166104	-0.186507	-0.654343	1.54917	0.11722	-0.477008	0.684511	0.175878	-0.274972	0.0658568	0.248617	-0.396958	-0.491846
glcm_diff_var_std:Actin:cell_region	0.545616	-0.0975831	0.0984596	-3.36443	0.186854	-4.45394	-5.27774	-2.60404	0.127292	-0.0701658	0.0647909	-0.20094	-0.422592	-0.296581	-0.136592	-0.528543	-0.178425	0.996528	-0.653125	11.3197	-4.76558	0.212788	0.154504	0.26602	-0.0008576	0.68132	0.163353	-0.752705	-7.42471	0.0695246	-0.0627062	-0.646598	-0.122186	0.393211	-0.361811	1.09102	0.273264	-0.348806	-0.645594	0.765422	-1.20601	0.0516132
glcm_diff_ent_std:Actin:cell_region	0.342152	0.272289	-0.0193996	-1.5383	0.0946398	-2.42754	-2.45053	-1.30225	0.068107	-0.0387077	0.0219825	-0.127122	-0.305444	-0.211926	-0.0700225	-0.451659	-0.0971396	0.389043	-0.671503	0.163687	-2.58587	-0.00929791	0.0974414	-0.0681066	-0.222239	1.55593	-0.0714452	-0.228591	-4.20378	-0.0136685	-0.144054	-0.547568	4.04839	0.266592	-0.444252	0.635148	0.073672	-0.250422	-0.212404	0.281412	-0.352508	-0.296402
glcm_info_corr1_std:Actin:cell_region	0.339059	0.441545	-0.0609451	-0.926443	-0.0124517	-1.77155	-1.79292	-0.702835	0.0419208	0.154454	0.040993	-0.0896893	-0.167005	-0.180817	-0.0200032	-0.817624	0.017113	0.0646323	0.0196565	0.0649052	-1.96906	-0.0446113	0.0315673	-0.103601	-0.0679821	0.743674	-0.0273903	-0.0553494	-3.73171	0.0183826	-0.179791	-0.591959	0.367485	0.112909	-0.44103	0.604293	0.195299	-0.229469	0.0768342	0.269731	-0.332154	-0.470271
glcm_info_corr2_std:Actin:cell_region	0.561017	-0.97961	-0.156114	2.35354	-0.712671	1.50279	0.338661	2.23912	-0.186028	0.657179	0.121918	0.168018	0.504932	0.19383	0.292634	0.399499	0.364826	-0.83124	5.08443	-2.47027	-0.529719	-5.6561	0.206166	-0.215225	-0.0511599	-0.385543	0.383232	-1.12773	0.931181	0.249194	0.0866334	0.557453	1.69056	0.0921948	0.733628	-0.321049	0.51434	0.358697	-1.43724	0.392439	-0.0961702	-0.931998
glcm_asm_mean:DNA:dna_region	0.313835	0.354213	-0.0122831	2.80663	0.530078	2.33044	1.07415	2.92628	-0.0106543	-0.169032	-0.0339912	-0.00437972	0.00356877	-0.00959308	0.013845	-0.0104218	-0.0260477	1.0267	4.8541	0.251355	0.520915	0.301	0.0402063	1.0766	0.351695	0.617659	-0.0715955	0.251691	0.45621	-0.138004	0.0415874	0.117393	0.0659494	0.636718	-0.0728137	-0.0170698	0.152649	0.376518	0.10994	0.698189	0.236683	0.736514
glcm_contrast_mean:DNA:dna_region	0.226944	0.159094	0.0998848	-0.948213	-0.0293306	-0.265297	0.691494	-0.917347	0.520687	0.0830809	-0.016002	-0.00396859	-0.00194523	-0.025256	-0.0072286	-0.0242081	0.016766	0.755365	0.219783	0.119842	0.397436	0.217092	0.138576	0.101362	0.128713	0.19433	0.0342253	0.213701	0.467678	-0.0265799	-0.0101834	0.551945	-5.7666	0.0963215	0.0611484	0.0529741	0.257174	0.136344	-0.173073	0.271388	0.57119	0.339191
glcm_corr_mean:DNA:dna_region	-0.0151679	-0.012343	-0.0198838	0.376106	-0.0508172	0.124648	0.340434	0.367143	-0.052629	-0.0155247	0.00136126	0.0012687	-0.000742465	0.00323532	-0.000878606	0.00401928	-0.00140726	-0.0360284	0.604803	-0.0141263	0.0279099	-0.0446553	-0.00924539	-0.0233209	-0.0211982	-0.0210595	-0.00459743	0.031379	0.0193492	-0.0021663	0.0829847	-0.0628205	-0.00738771	-0.0158367	-0.0177702	-0.00790931	-0.0332823	-0.0263268	0.0560432	-0.0403465	-0.0226205	-0.476904
glcm_var_mean:DNA:dna_region	0.0723057	0.0529328	-0.121619	0.306178	0.220559	0.132111	0.776281	-0.769825	-0.143793	-0.16411	-0.00430744	0.00902526	-0.0150373	0.013788	-0.000703926	0.0164099	-0.00598794	11.1218	0.320131	0.122829	0.782091	-0.183394	-0.0440371	-0.0291363	0.112778	-0.0571189	-0.0339381	0.678844	0.471403	-0.0248553	-1.16846	-0.101156	-0.0722277	0.32697	-0.159139	-0.0511498	-0.0707253	-0.0580617	0.776409	-0.0676363	0.51879	0.30464
glcm_idm_mean:DNA:dna_region	-0.0585869	-0.0352399	-0.0403765	0.758626	0.0628207	0.43937	-3.44739	0.740569	-0.261211	0.00521007	0.0236305	0.0106981	0.0189525	0.0055827	0.00933346	0.0168553	-0.00916724	-0.234024	1.36792	0.00445113	-0.28743	-0.114492	-0.0420722	-0.0531478	-0.0309212	-0.06591	-0.0189287	-0.136199	0.010935	0.0263644	-0.00156347	-0.272945	0.0365143	-0.00172704	-0.0225698	0.00285316	-0.0169802	-0.0341222	-0.0212878	-0.0825981	-0.146645	-0.0877302
glcm_sum_ave_mean:DNA:dna_region	0.0937452	0.0483107	0.0245693	-0.878066	0.031813	-0.63508	0.385102	-1.04986	0.017898	0.0983147	0.0608345	0.0293757	0.0375866	0.0316962	0.0408482	0.0301816	0.0290511	-0.137432	-2.11257	-0.0669996	0.0701019	0.0123474	0.0455795	-0.0126648	-0.0309663	0.00369731	0.00494488	-0.145526	-0.168033	0.0409801	-0.0312101	-0.0514744	-0.0348535	-0.126676	-0.00317157	0.0373843	0.0618008	-0.0366484	-0.117707	0.00786375	-0.116011	-0.166572
glcm_sum_var_mean:DNA:dna_region	0.0672366	0.0532519	-0.129556	0.238444	0.152245	0.552987	0.783669	-0.763907	-0.167651	-0.151064	-0.00411221	0.00940283	-0.00298217	0.0149071	-0.00313328	0.018375	-0.00662475	10.5849	0.323149	0.124173	0.793577	-0.198038	-0.0484611	-0.0335218	0.111658	-0.0628619	-0.0359496	0.692788	0.480543	-0.0237205	-3.82931	-2.07525	-0.0738004	0.418524	-0.166382	-0.0559363	-0.0841078	-0.0656419	0.803109	-0.0784967	0.51983	0.303174
glcm_sum_ent_mean:DNA:dna_region	-0.0155321	0.0211189	-0.00983986	-0.291344	-0.054582	-0.209887	-0.015925	-0.363203	-0.0058223	-7.36409e-05	0.00161422	0.000807301	-0.000499064	0.00106221	0.000520464	0.00308559	0.00069508	-0.0428218	-3.90237	-0.0056683	0.0177768	-0.0241918	-0.00803963	-0.274702	-0.0124045	-0.0185001	-0.000882473	0.0312473	0.0182158	0.00203808	-0.00919356	-0.0150457	-0.00884942	-0.0164714	-0.011255	-0.00278146	-0.0154597	-0.0218489	0.0462651	-0.0422627	0.00943699	-0.187615
glcm_ent_mean:DNA:dna_region	-0.0337336	-0.0239831	0.0056015	-0.265867	-0.654502	-0.241446	-0.112598	-0.304893	0.0157881	0.0338643	0.00811259	0.00210578	0.00332923	0.00130487	0.00157629	0.00208632	0.00449807	-0.106265	-0.254099	-0.0215855	-0.0918103	-0.00700137	-0.000495441	-0.0358141	-0.0239017	-0.224592	0.00605948	-0.0481658	-0.0393006	0.0114875	-0.00294533	-0.0158006	0.00134823	-0.054581	0.118842	0.00616815	-0.002932	-0.0250531	-0.0251859	-0.0609428	-0.0584775	-0.0734231
glcm_diff_var_mean:DNA:dna_region	0.268075	0.176021	0.117144	-1.12369	-0.018219	-0.347037	0.670867	-0.927989	0.458908	0.145929	0.00536673	0.00473451	0.00585168	-0.0220018	0.0135181	-0.0172083	0.0299325	0.792425	0.215945	0.147142	0.360383	0.234821	0.177563	0.086961	0.138367	0.19288	0.0199117	0.151732	0.105348	0.00742591	-0.0171412	1.16336	-0.0356707	0.107911	0.0764471	0.0650298	0.392312	0.169276	-0.28863	0.313839	0.647622	0.337833
glcm_diff_ent_mean:DNA:dna_region	0.0255887	0.0138728	0.0164774	-0.266808	-0.0140017	-0.15118	0.667423	-0.250981	0.0738397	0.0155399	-0.0028478	-0.00195808	-0.00157336	-0.00586814	-0.00159446	-0.00441412	0.00280834	0.0529136	-0.233794	0.00158821	0.0405356	0.0288973	0.0177388	0.0140629	0.0135798	0.0211221	0.00525292	0.0197396	-0.00769688	-0.00298726	-0.00173038	0.428636	-0.049769	0.00322682	0.0129974	0.00666463	0.0280557	0.00801979	-0.0381265	0.0274149	0.058217	0.0225858
glcm_info_corr1_mean:DNA:dna_region	-0.0762564	-0.0691411	0.0451999	-0.123931	-0.341157	-0.104329	-0.496257	0.266734	0.135717	0.109211	0.00901282	-0.000916273	0.0118655	-0.00287518	-0.000319218	-0.00434837	0.0100489	-0.59742	-0.210927	-0.0399913	-0.427884	0.0651337	0.0133926	-0.0139726	-0.0723425	-1.32913	0.0240461	-0.292252	-0.188173	0.03997	0.00552511	-0.00880835	0.0166251	-0.169125	0.114993	0.017312	0.0335696	-0.0343031	-0.187963	-0.151239	-0.269514	-0.216514
glcm_info_corr2_mean:DNA:dna_region	-0.000173088	0.000366652	-0.000967004	-0.110131	0.00017155	-0.100792	-0.00834549	-0.164493	-0.00339472	-0.00213591	-3.34604e-05	4.4801e-05	4.44884e-05	0.00011587	-2.58586e-06	0.000117147	-9.22065e-05	0.00468804	-0.0555863	0.00237157	0.00268521	-0.0023714	-0.000240746	-0.00032856	-0.000849296	-0.000379083	-0.000678554	0.00218476	0.00172254	-0.000517793	-0.025849	-0.000343085	-0.000745818	-0.000585274	-0.00119251	-0.000446477	-0.00118197	-0.000379894	0.00192009	-0.000955561	0.00186524	0.000162933
glcm_asm_std:DNA:dna_region	0.136587	0.212529	-0.0937977	3.15077	3.16054	2.50263	0.927408	3.09256	-0.0494336	-0.13834	0.0416302	0.0443378	0.0302957	0.0283955	0.0484403	0.0184831	-0.0297775	1.73975	9.17949	0.245351	0.216225	0.206123	-0.040595	0.0773164	0.445727	4.39107	0.0012101	0.250063	0.673148	-0.106928	0.0819009	0.0879385	0.114438	0.61315	-0.0256047	-0.0049851	0.0196585	0.269888	0.240213	0.553702	0.13462	0.702234
glcm_contrast_std:DNA:dna_region	0.358495	0.177965	-0.0764281	-1.00766	0.11043	0.84413	1.10934	-1.24582	-0.00543	-0.0994756	0.0300557	0.0671338	-0.148413	0.0156961	0.0891695	0.0216365	0.00146885	1.38921	0.547367	0.118233	0.828199	-1.98312	0.0773338	0.166827	0.291202	0.538922	-0.0243964	0.533319	0.510918	-0.0640618	-0.0326429	0.0121744	-0.238656	0.786116	-0.076331	0.00376075	0.242402	0.13552	0.191598	0.319606	0.828177	0.60619
glcm_corr_std:DNA:dna_region	0.296392	0.30886	0.0952389	0.880448	0.704606	0.83417	0.381736	1.06456	0.169725	0.144928	0.0485944	0.0390338	0.0435733	-0.00579199	0.103355	0.010281	0.0273854	1.19803	0.838798	0.135779	0.243114	0.295389	0.173599	0.482423	0.323113	0.417378	-6.27141e-05	-0.15229	-0.212713	-0.0209056	0.0149178	0.391957	0.0231223	0.159111	0.114857	0.177932	0.378182	0.302693	-0.765664	0.465266	0.496466	0.60022
glcm_var_std:DNA:dna_region	0.28571	0.281551	-0.0696583	-1.4081	0.137542	-0.606274	0.746588	-1.44262	-2.25208	0.0997038	0.115759	0.0734844	0.106788	0.111253	0.147233	0.0863732	0.0787711	0.0704087	-0.606182	-0.11003	0.608827	0.0466979	0.0932109	0.0514721	0.00228494	0.0875561	-0.0354433	-0.107023	-0.234159	0.0182718	-0.111315	-0.0874104	-0.168394	-0.0917485	-0.164418	0.0564439	0.168585	-0.0946408	-0.0888023	0.0819977	-0.0422234	0.077131
glcm_idm_std:DNA:dna_region	-0.0245406	-0.090474	-0.213676	0.582763	0.192585	0.621489	0.403415	0.356145	-0.672455	-0.342976	0.0232576	0.0429987	-0.0215361	0.0400538	0.0295408	0.0321438	-0.0229144	5.01399	0.34909	0.063614	0.419224	-0.360909	-0.130832	0.0090062	0.154807	-0.0615117	-0.0738087	0.540726	0.419911	-0.0421259	-0.0161563	-0.0313481	-0.0623617	0.287346	-0.199375	-0.0262092	-0.15625	-0.0189571	0.415017	-0.0765748	0.295817	0.280555
glcm_sum_ave_std:DNA:dna_region	0.153112	0.308562	-0.0756322	-0.721403	0.123527	0.082101	0.737445	-0.960801	-0.507694	-0.146125	-0.0127608	0.0103283	0.0122589	0.0179597	0.0493246	0.0220048	-0.00607861	0.564845	0.231885	0.165678	0.638167	-0.0211166	-0.0218703	0.054817	0.113591	0.327919	-0.0426754	0.357689	0.239062	-0.0964637	-0.0675085	-0.0060239	-0.121881	0.310461	-0.157121	-0.0152913	-0.0319324	0.0192186	0.192157	0.13306	0.427631	0.354222
glcm_sum_var_std:DNA:dna_region	0.309194	0.356934	-0.0163103	-1.3192	0.103184	-0.272736	0.896469	-1.42532	-0.649349	0.0294572	0.0656198	0.0656689	0.0699749	0.0859412	0.131104	0.0705703	0.0612622	0.445057	0.0985555	-0.0455775	0.712163	-0.0109024	0.0872317	0.094056	0.0771318	0.142319	-0.0251779	0.185509	0.534528	-0.00187272	-0.0693791	-0.0598732	-0.156239	2.42594	-0.138567	0.0375343	0.206925	0.00757742	0.0478457	0.147004	0.522859	0.282126
glcm_sum_ent_std:DNA:dna_region	0.257001	0.279801	0.00982361	0.600734	1.17941	0.701261	0.638568	0.63854	0.00279439	-0.0464252	0.0154867	0.0166108	0.0233309	-0.000636185	0.0654109	0.0242704	0.0155375	0.876806	0.482196	0.127963	0.45174	0.179012	0.064574	0.429763	0.260472	0.413192	0.34232	0.11057	0.163139	-0.0568294	0.0632338	0.166496	0.0143359	0.261021	0.0383372	0.045919	0.0788454	0.225481	-0.273172	0.376479	0.270776	0.441257
glcm_ent_std:DNA:dna_region	-0.238682	-0.192422	-1.8264	0.403707	0.166895	-0.0223866	-0.667781	-0.153935	-0.067103	0.0361885	0.0783445	0.0465759	0.027829	0.0345631	0.0335245	-1.31813	-0.013012	-0.125258	-0.0913265	0.00162822	-0.510323	-0.18019	-0.13274	-0.102529	0.0562794	-0.0781795	-0.0383015	-0.278453	-0.128043	0.0146098	0.0034032	-0.022213	0.93312	-0.0772808	-0.0279567	0.025255	-0.0737289	-0.0484329	0.0105632	-0.183117	-0.378821	-0.123163
glcm_diff_var_std:DNA:dna_region	0.44363	0.223754	-0.0302481	-1.32956	0.155871	0.817649	1.07888	-1.24747	0.0395789	0.0332908	0.0904832	0.0797085	0.0327112	0.011267	0.10602	0.0472414	0.0179111	1.77517	0.51537	0.170889	0.653517	-2.67187	0.132516	0.145291	0.284961	0.431881	-0.0283323	0.42689	0.447173	-0.0071252	-0.0406295	0.185664	-0.164588	0.403876	0.0122651	0.0279101	0.457876	0.187303	0.107981	0.336637	0.906227	0.575601
glcm_diff_ent_std:DNA:dna_region	0.0868665	0.00605668	-0.174828	-0.392578	0.142571	0.491582	0.374792	-0.696424	-0.671376	-0.173486	0.0411748	0.039896	0.00598553	0.0223403	0.0710467	0.0443206	-0.0137168	0.698636	0.264874	0.0241969	0.45802	-0.271127	-0.0752895	-0.047086	0.110558	2.34532	-0.0493311	0.370688	0.287303	-0.0441227	-2.66737	-0.0254714	-0.0817487	0.754059	-0.125097	-0.00936438	-0.0479874	-0.0170439	0.232741	-0.0176082	0.280861	0.245246
glcm_info_corr1_std:DNA:dna_region	-0.142089	-0.117162	-1.15137	0.449636	0.106142	-0.299539	-0.955436	0.02881	-1.17335	0.136708	0.0897713	0.0533442	0.0732697	0.0295394	0.0673336	0.050652	0.00897071	-0.251361	-0.188439	-0.0667835	-0.773077	-1.15291	-0.0579847	-0.0738672	0.014618	-0.0329083	-0.0211153	-0.54376	-0.218939	0.0404362	0.0486954	-0.0313737	0.0573161	-1.00441	0.00371815	0.0344206	0.0148628	-0.0322627	-0.316343	-0.142128	-0.504579	-0.213545
glcm_info_corr2_std:DNA:dna_region	-0.130271	-0.512991	0.291902	4.5895	0.0562289	3.15709	-0.297648	5.01897	0.927338	0.934297	0.0575306	0.0418152	0.0893931	-0.0366364	0.0666134	-0.00560691	0.0718465	-1.11688	6.05316	-0.310205	-3.56092	0.728185	0.0535963	-0.0265904	0.35518	0.129614	0.392186	-3.00389	-1.66528	0.248667	1.43192	0.158522	0.352221	0.300009	0.431077	0.136811	0.533882	0.1942	-2.3219	0.440153	-2.26354	-0.216364
glcm_asm_mean:gH2AX:cell_region	0.902034	1.34106	0.309568	1.5506	-0.66476	1.83201	3.40313	1.01865	-0.491871	0.840266	0.206697	-0.083064	0.0737657	-0.148501	0.120815	0.0478216	0.0398379	-0.13864	1.66331	-0.242769	0.90094	0.723516	0.642887	-0.18177	0.600334	0.465906	0.303997	0.727589	0.102001	-0.0701352	0.307211	0.683428	-0.0919225	1.08704	0.409375	0.157363	1.31423	0.858176	1.161	2.344	0.253357	2.07103
glcm_contrast_mean:gH2AX:cell_region	0.430513	0.0310056	0.0819213	-0.291371	0.544143	-0.586681	-0.516937	-0.66418	0.959476	0.479798	-0.0173799	0.0464298	0.0377911	0.0306226	-0.0349581	0.0239042	-0.0317906	1.02834	3.82397	0.527085	-0.170306	0.465058	0.161922	-0.252313	0.0536773	1.59085	-0.150113	0.340224	0.559191	-0.0188975	-0.00622084	0.12034	0.230458	0.0206437	-0.240602	-0.142462	-0.016716	-0.0641979	0.372463	-0.078384	0.117733	0.107693
glcm_corr_mean:gH2AX:cell_region	0.214743	0.219964	0.104224	0.172172	0.264723	0.156605	0.826578	0.225752	0.176546	0.133369	0.000146725	0.00508238	0.047017	-0.00569891	-0.0064416	-0.0047162	-0.00722223	0.395082	0.642517	0.237141	0.407715	0.368714	0.147506	0.082152	0.279302	0.860222	0.0103562	0.0884362	0.130369	0.0137178	0.000905088	-0.00246866	0.0169649	0.194273	-0.0792438	0.0321128	0.820141	0.066414	0.25557	0.153336	0.111322	0.138012
glcm_var_mean:gH2AX:cell_region	1.80443	1.74421	1.05895	1.85061	0.621102	0.750354	1.85474	0.0967796	0.424995	1.39285	0.215587	0.0712167	0.292145	0.00746682	-0.0441401	0.0335514	-0.0638204	2.05812	1.49987	1.10116	1.69708	1.8755	0.625061	-0.611836	1.07262	0.856322	-0.139923	1.60405	1.58679	0.0548308	-3.90607	0.437862	0.469917	1.02021	-0.790047	-0.264216	82.5115	0.557836	2.71798	1.90686	0.807936	1.10494
glcm_idm_mean:gH2AX:cell_region	0.344421	0.628589	0.228334	0.690649	-0.0420285	0.582204	1.09301	0.0958826	-0.23551	0.349967	0.053803	-0.0261846	0.0162406	-0.0400391	0.036648	0.00682641	0.0125664	-0.00923232	0.489547	0.0367785	0.319382	0.230054	0.155435	-0.0407874	0.138572	0.125676	0.0904428	0.544522	0.384032	0.0370445	0.114405	0.170884	0.0364479	0.295596	0.0770952	0.0544968	0.540038	0.187986	0.642787	0.6239	0.138561	0.53871
glcm_sum_ave_mean:gH2AX:cell_region	0.67503	0.300487	0.236489	0.442981	0.934366	-0.327125	0.235849	-0.313351	0.731513	0.212958	0.00365926	0.0524393	0.040732	0.00619264	-0.0491103	-0.00115296	-0.0284883	0.977407	0.466908	0.972748	0.553631	0.801563	0.127222	0.0614267	0.498798	4.69666	-0.0992636	0.395208	0.572889	0.0154514	-0.18226	-0.0270207	-1.81472	-0.0658759	-0.428789	-0.186575	-0.168092	0.0559333	0.782515	-0.166794	-0.20418	0.119297
glcm_sum_var_mean:gH2AX:cell_region	1.83481	1.77679	1.08292	1.88662	0.759939	0.777696	1.89311	0.115475	0.414525	1.41433	0.222729	0.0719739	0.298567	0.00761894	-0.0442836	0.0339819	-0.0648302	2.08315	1.5299	1.11241	1.72461	1.93865	0.639523	-0.636465	1.04783	0.876779	-0.139673	1.62556	1.60364	0.0490311	-1.76528	0.44551	0.473729	1.03604	-0.732857	-0.288584	43.2545	0.569806	2.75497	2.08586	0.822984	1.12739
glcm_sum_ent_mean:gH2AX:cell_region	0.111708	0.0958237	0.031227	0.0552524	0.216903	-0.129832	-0.0394311	-0.117132	0.223879	0.0319764	-0.00452888	0.00819915	0.00678143	0.0072301	-0.00938231	-0.00125422	-0.00672645	0.290523	0.103321	0.24507	0.0997235	0.121112	0.0153782	0.0305981	0.147738	1.30457	-0.0214736	0.0650996	0.0859305	0.00259372	-0.023688	-0.0451917	0.0166958	-0.0525026	-0.0833107	-0.0368835	-0.0694331	0.000703409	0.134591	-0.0965144	-0.0567854	-0.0661778
glcm_ent_mean:gH2AX:cell_region	-0.0144851	-0.0276141	-0.0129105	-0.151055	0.0799383	-0.202429	-0.348128	-0.133655	0.236105	-0.0338169	-0.00455375	0.00984715	-0.000252893	0.00857918	-0.00853877	-0.00139397	-0.00410881	0.15725	-0.0353802	0.219483	-0.0440873	1.1984	-0.0133987	0.0261614	0.851464	-0.00410349	-0.0250374	-0.102067	-0.0444779	-0.00322974	-0.0248426	-0.0553237	0.00194967	-0.0834788	-0.056036	-0.0362178	-0.0951895	-0.0510843	-0.106642	-0.183112	-0.0566504	-0.140136
glcm_diff_var_mean:gH2AX:cell_region	0.747156	0.537481	0.268528	0.0574097	0.641289	-0.322766	0.743507	-0.731448	0.751765	0.878918	0.0239227	0.0311296	0.129813	0.00847287	-0.0216861	0.126342	-0.0416069	1.2889	0.269648	7.57379	-0.134345	0.738663	0.37594	-0.083203	11.1269	0.286996	-0.146106	0.839266	0.843353	-0.0271529	-0.0469534	0.201116	0.378743	0.418437	-0.279315	-0.108629	6.38681	0.0755465	0.876191	0.929719	0.383175	0.437545
glcm_diff_ent_mean:gH2AX:cell_region	-0.0323376	-0.155334	-0.0229199	-0.141383	0.0261542	-0.168248	-0.298211	-0.119875	0.025683	-0.0166207	-0.00777516	0.00869341	0.00103418	0.00972071	-0.00960169	2.89958e-05	-0.00515331	0.114022	-0.0911485	0.0366052	-0.0680433	0.0129177	-0.0183132	0.0113587	-0.0243863	-0.0203728	-0.0344089	-0.0944527	0.0359997	-0.00649759	-0.0180533	-0.0799827	0.0185918	-0.0607621	-0.0409549	-0.0284253	-0.0743088	-0.0492578	-0.109044	-0.151957	-0.0439082	-0.134263
glcm_info_corr1_mean:gH2AX:cell_region	-0.295627	-0.366875	-0.104983	-0.44382	-0.366046	-0.193005	-0.478223	-0.0362748	-0.0685336	-0.157813	-0.00673417	-0.00114098	-0.033492	0.0101796	0.00466781	0.000485668	0.00839889	-0.380429	-0.341659	-0.159785	-0.207595	-0.18823	-0.0535514	-0.0121275	-0.136974	-1.18871	-0.00174479	-0.359919	-0.337229	0.00273199	0.155875	-0.0427414	-0.0274496	-0.156441	0.0684782	0.0205957	-15.0717	-0.0794726	-0.451426	-0.319226	-0.0779491	-0.198397
glcm_info_corr2_mean:gH2AX:cell_region	0.106871	0.124387	0.0453799	0.0686035	0.162043	0.0025499	0.0882698	-0.0333135	0.116321	0.0546032	-0.00674335	0.000229299	0.4036	-0.000193428	-0.00401394	-0.000997121	-0.00524485	0.331471	0.247052	0.305984	0.210324	0.268894	0.0831368	0.0485012	0.223921	1.63839	0.00364155	0.105876	0.088428	0.00540338	-0.00494455	-0.00925215	0.00912532	-0.0252884	-0.0846776	-0.0208031	-0.00952728	0.0463078	0.166543	0.0146676	0.0578066	0.0813463
glcm_asm_std:gH2AX:cell_region	0.35139	1.42575	0.198806	1.77194	-0.0412424	1.42937	2.52659	-0.395673	-0.182101	0.602202	0.00894522	-0.0751337	-0.0330605	-0.18663	0.0987056	0.0537115	-0.00437987	1.29233	2.24122	0.281622	0.760847	1.24657	0.803181	0.0909219	0.891992	1.17695	0.437849	1.39352	1.21834	-0.00135587	0.752106	0.930156	0.325969	1.33924	0.437409	-0.0113442	1.28477	0.831249	1.64273	2.5039	0.191387	1.97814
glcm_contrast_std:gH2AX:cell_region	1.03876	0.926468	0.441343	0.505122	1.13459	-0.20393	0.46469	-1.10495	0.99882	1.14751	0.0398066	0.0275252	0.200881	-0.0753045	-0.0193009	0.158108	-0.076813	1.76953	0.725954	8.77766	-0.386728	1.12027	0.564334	-0.201592	3.20493	0.569695	-0.220127	1.45507	1.42237	-0.107339	0.0120731	0.497701	0.604528	0.927315	-0.512098	4.58685	19.0162	0.533817	1.7121	1.97419	0.609714	0.988153
glcm_corr_std:gH2AX:cell_region	-1.42223	-0.927203	-0.398804	-1.19038	-0.0602432	-1.22929	-1.79319	-0.600324	-0.162029	-0.551346	-0.0469835	-0.0323827	-0.126599	-0.0144279	0.0436501	0.0468596	0.0140275	-0.582677	-1.15665	-0.600314	-2.2042	-0.386834	-0.164272	-0.0823718	-0.399338	-0.58284	-0.0239294	-0.652073	-0.491359	-0.141647	-0.00259986	0.26208	0.101499	0.326268	0.210662	-1.17069	0.134284	-0.111123	-1.95125	0.029668	-0.730342	-0.405356
glcm_var_std:gH2AX:cell_region	1.77327	2.21201	0.811865	1.71471	1.3257	0.670078	2.09398	0.273588	0.435609	1.00738	0.0666403	0.0193221	0.152045	-0.0527874	-0.0640624	-0.0152285	-0.111992	2.13156	1.79664	1.13458	1.62314	1.42961	0.702761	-0.331514	0.939286	1.39063	-0.240971	1.52165	1.32338	-0.317312	-0.0623627	0.779903	0.441977	1.19325	-13.9201	-0.44179	45.796	0.791827	2.55445	772.641	0.672241	1.57382
glcm_idm_std:gH2AX:cell_region	0.299656	1.01213	0.219566	1.19363	0.543633	-0.150513	0.621342	-1.97885	0.160167	0.28146	0.0280616	-0.0371926	0.0234193	-0.105509	-0.00407295	-0.00978921	-0.0357726	1.1625	0.843196	2.01735	-0.194988	0.478634	0.0208461	-0.0799761	0.350791	3.08463	-0.00779356	0.975208	1.06672	-0.0355018	0.116447	0.414553	0.137012	0.617803	-0.808935	-0.112843	6.80259	0.278085	1.13283	1.1887	0.168822	0.512546
glcm_sum_ave_std:gH2AX:cell_region	1.26373	1.19665	0.464615	1.33527	1.83952	0.497758	1.09698	0.649748	0.213741	0.500384	0.0502275	0.0420853	0.094739	-0.00923795	-0.0563881	0.0122433	-0.060675	1.85	1.36614	0.97279	0.847269	0.802024	0.180337	-0.18272	0.780193	6.35535	-0.187946	1.09086	1.39467	-0.145155	-0.59826	0.37866	0.132694	2.10175	-0.671949	-0.313139	-0.267102	0.41536	1.51555	0.203071	0.380294	0.690325
glcm_sum_var_std:gH2AX:cell_region	1.187	1.07633	0.372675	1.04573	2.12388	-0.123673	1.0018	-0.237284	1.57062	0.797425	0.0127371	0.0136187	0.0227688	-0.0769164	-0.0461943	0.0101628	-0.0874461	2.03275	1.27615	0.893769	1.16895	1.15912	0.525952	-0.00928717	0.744472	1.47104	-0.231953	1.05052	0.939404	-0.321474	-8.73222	0.659101	0.503869	1.13144	-12.8378	-0.203754	20.2771	0.709799	2.07287	2.04971	0.367089	1.18674
glcm_sum_ent_std:gH2AX:cell_region	-0.187982	-0.384858	-0.2304	1.47145	0.0196341	0.836692	0.705472	0.844701	-0.0996439	-0.429009	-0.00896786	-0.0181138	-0.0520044	-0.00707322	-0.0176996	0.0268342	-0.0365451	12.5386	2.28331	-0.211217	-0.148942	-0.370665	-0.129793	-0.153299	-0.2122	0.0292563	-0.0901194	0.905948	0.90279	-0.232792	-0.0418976	0.337426	-0.553559	0.489829	-2.90069	-0.0943268	-0.0113183	0.186867	0.901609	276.613	0.302982	0.479117
glcm_ent_std:gH2AX:cell_region	0.0699727	0.917233	0.156835	0.553829	0.455483	-0.973942	0.160832	-0.984803	0.627371	0.223787	-0.00199485	-0.035173	0.0540283	-0.0733397	-0.00860447	0.726629	-0.0478454	1.00086	0.674087	3.83817	-0.325125	0.788274	0.134187	0.0328111	0.773634	3.982	0.0118822	0.779315	0.848676	-0.00665421	0.0858779	0.285044	0.1822	0.456533	-0.200106	-0.100092	5.81781	0.221136	0.892073	0.938047	-0.345126	0.362025
glcm_diff_var_std:gH2AX:cell_region	1.27453	1.27889	0.61626	0.690392	1.14349	0.0136344	0.894863	-1.03836	0.769829	1.42723	0.0807772	0.0136482	0.185323	-0.0833409	-0.0046549	0.0473117	-0.083073	1.85252	0.796564	0.405161	-0.738711	1.28967	0.71987	-0.0898093	0.593984	0.622921	-0.22587	1.72129	1.53033	-0.0923161	0.121067	0.54981	0.726646	1.04825	-1.01525	0.266079	13.8164	0.663905	1.94001	2.37391	0.721223	1.2588
glcm_diff_ent_std:gH2AX:cell_region	0.457253	0.87513	0.248552	0.660722	0.564621	-0.504956	0.477003	-0.591816	0.413162	0.450615	0.0271655	-0.02119	0.126867	-0.0572968	-0.00462316	0.297664	-0.0368694	1.0249	0.638515	6.00408	0.31801	0.697112	0.189889	-0.0809368	0.479827	3.45303	-0.0551487	0.990047	0.98383	-0.0734158	0.0713092	0.323671	0.269977	0.583851	-0.494017	-0.0268666	13.1076	0.305678	1.21147	1.11359	0.244825	0.528025
glcm_info_corr1_std:gH2AX:cell_region	-0.0367856	0.638599	0.0922664	0.351579	0.329913	-1.03342	-0.732859	-1.29768	0.782817	0.110013	-0.015541	-0.0368205	0.085168	-0.0795971	6.60956e-05	0.50549	-0.0531857	0.800157	0.440695	3.19129	-0.633622	0.742819	0.0581266	0.0379331	0.422479	1.41895	0.0396842	0.578134	0.637354	0.0006161	0.137143	0.331423	0.16992	0.417299	-0.105728	-0.0438614	0.88424	0.202018	0.714629	0.859801	-0.528549	0.393627
glcm_info_corr2_std:gH2AX:cell_region	-2.9973	-3.11136	-0.627849	-2.8858	-3.83257	-1.85828	-2.93224	-0.413361	-0.864358	-1.17516	0.0313041	-0.0445803	-0.328123	-0.0165316	0.0775131	0.0238812	0.046054	-2.42157	-2.25177	-0.80752	-2.78797	-0.914086	-0.211443	-0.140023	-0.676379	-3.54314	0.0496855	-2.25257	-2.05654	-0.068599	-0.0446405	0.323325	-0.0362315	-5.30613	0.494529	-3.44636	-9.14304	-0.38665	-3.48238	-0.099323	-0.889928	-0.855936
